# Supplementary material for: Compounds without borders: A mechanism for quantifying complex odors and responses to scent-pollution in bumblebees
Source: PLoS Comput Biol. 2020 Apr 22;16(4):e1007765. doi: 10.1371/journal.pcbi.1007765 (PMC7197864; doi:10.1371/journal.pcbi.1007765)
Supplement: S1 Data — This dataset contains an .xlsx file where each sheet can be copied to an individual .csv file to recreate the presented CWB-analysis. It has the CWB-vectors for Brg, Crd, Hs, JB, and Lov, the individual files of each odor’s structure, and the main compound database. (XLSX) [file pcbi.1007765.s009.xlsx]

## Sheet: odor vectors
dimensions	bergamot	cardamom	honeysuckle	juniper berry	lily of the valley
acid	4.95	0	0	0.75	0.17
acidChloride	0	0	0	0	0
alcohol	5.01	30.56	40	23.53	86.19
aldehyde	0	0	0	0	52.75
alkane	4.95	0	8.1	8.2	2.95
alkenal	0	0	0	0	0
alkene	95.05	68.51	4.8	47.93	15.81
alkylHalide	0	0	0	0	0
alkyne	0	0	0	0	0
allylicMethyl	6.75	78.47	3.6	89.34	15.39
amide	0	0	0	0	0
amine	0	0	0	0	0
aromatic	0	0	83.5	0	29.29
bicyclic	0	0	10.2	46.33	0.6
carboxylicAcid	0	0	11.9	0	0
chloro	0	0	0	0	2.78
cyclic	0.6	9.96	3.6	23.61	2.49
cyclicAlkene	0.6	9.96	3.6	45.34	2.1
epoxide	0	0	0	0	0
ester	1.14	12.14	33.9	10.22	6.4
ether	0	0	0	0	0
imide	0	0	0	0	0
ketone	0	0	0	4.26	0.56
lactone	0	0	0	0	0
methyl	9.96	64.23	3.6	77.64	52.71
nitrile	0	0	0	0	0
oxacyclic	0	0	0	0	0
oxabicyclic	0	21.53	0	0	0
oxime	0	0	0	0	0
phosphate	4.95	0	0	0.75	0.17
thiazol	0	0	0	0	0
thiol	0	0	0	0	0
tricyclic	0	0	0	0	0
CCL1	0	0	10.2	0	0
CCL2	0	21.53	41.7	43.87	3.38
CCL3	0.6	9.96	35.3	26.07	28.84
CCL4	0	0	8.8	0	0.16
CCL5	0	0	0	0	0
CCL6	0	0	0	1.8	0
CCL7	4.95	0	0	0.75	0.17
CCL8	94.45	68.51	4	27.51	67.45
CCL9	0	0	0	0	0
CCL10	0	0	0	0	0
CCL11	0	0	0	0	0
CCL12	0	0	0	0	0
CCL13	0	0	0	0	0
CCL14	0	0	0	0	0
CCL15	0	0	0	0	0
CCL16	0	0	0	0	0
CCL17	0	0	0	0	0
CCL18	0	0	0	0	0
CCL19	0	0	0	0	0
CCL20	0	0	0	0	0
CCL21	0	0	0	0	0
CCL22	0	0	0	0	0
CCL23	0	0	0	0	0
CCC3	0	0	0	0	0
CCC4	0	0	0	0	0
CCC5	0	0	0	0	0
CCC6	0.6	9.96	76.9	26.07	31.78
CCC7	0	21.53	0	43.87	0.6
CCC8	0	0	0	0	0
CCC9	0	0	0	0	0
CCC10	0	0	10.2	0	0
CCC11	0	0	0	0	0
CCC12	0	0	0	0	0
CCC13	0	0	0	0	0
CCC14	0	0	0	0	0

## Sheet: bergmot
compound	compoundNumber	area
Diphosphoric acid, diisooctyl ester	100	4.95
3-Octene	101	88.3
limonene	102	0.6
linalool	103	5.01
Geraniol butyrate	104	1.14

## Sheet: cardamom
compound	compoundNumber	area
Eucalyptol	23	21.53
linalool	103	20.6
alpha-terpineol	112	9.96
linalyl acetate	97	12.14
ocimene	98	35.77

## Sheet: honeysuckle
compound	compoundNumber	area
octane	99	4
phenylethyl alcohol	4	26.9
Acetic acid, phenylmethyl ester	11	33.9
alpha-terpineol	112	3.6
butanoic acid	113	4.1
benzenepropanol	114	4.7
2-propen-1-ol	115	4.8
benzoic acid	116	7.8
naphthalene	117	10.2

## Sheet: juniper berry
compound	compoundNumber	area
Diphosphoric acid, diisooctyl ester	100	0.75
1R alpha pinene	109	41.22
Sabinen	16	2.46
3-Octanone	105	4.26
beta Myrcene	106	11.64
3-Octanol	107	1.39
hexyl acetate	108	1.8
L-limonene	102	1.47
alpha pinene	109	2.65
Ocimene	98	1.8
Terpineol, Z-.beta.- $$	110	22.14
linalyl acetate	97	8.42

## Sheet: lily of the valley
compound	compoundNumber	area
Diphosphoric acid, diisooctyl ester	100	0.17
4-Chlorooctane	123	2.78
alpha pinene	109	0.17
Benzaldehyde	118	0.49
Bicyclo[3.1.1]heptane, 6,6-dimethyl-2-methylene-, (1S)-	124	0.43
limonene	102	1.93
Benzeneacetaldehyde, .alpha.-methyl-	25	0.88
Phenylethyl Alcohol	4	24.64
menthone	126	0.56
benzyl acetate	111	2.29
geranyl-formate	127	3.28
Citronellol	128	6.43
Benzyl Propionate	129	0.83
cis-Geraniol	22	3.58
Hydroxycitronellal	130	51.38
cinnamyl alcohol	131	0.16

## Sheet: compound Database
Compound	synonyms	compoundNumber	CChainLength	TC	CCC	FG1	FG2	FG3	FG4	FG5	FG6
octane	compound 99	1	CCL8	TCC8	CCC0	alkane	nan	nan	nan	nan	nan
benzaldehyde	also compound 118	2	CCL2	TCC7	CCC6	aromatic	aldehyde	nan	nan	nan	nan
benzeneacetaldehyde	Phenylacetaldehyde, compound 25	3	CCL3	TCC8	CCC6	aldehyde	aromatic	nan	nan	nan	nan
phenylethyl alcohol	compound 26	4	CCL3	TCC8	CCC6	alcohol	aromatic	nan	nan	nan	nan
cyclohexane		5	CCL1	TCC6	CCC6	cyclic	alkane	nan	nan	nan	nan
benzylbenzoate		6	CCL2	TCC14	CCC12	aromatic	ester	nan	nan	nan	nan
methylbenzoate	Benzoic acid, methyl ester	7	CCL2	TCC8	CCC6	aromatic	ester	nan	nan	nan	nan
benzyl alcohol	compound 43	8	CCL2	TCC7	CCC6	aromatic	alcohol	nan	nan	nan	nan
methyl salicyclate		9	CCL2	TCC8	CCC6	aromatic	ester	alcohol	nan	nan	nan
dimethylacetophenone		10	CCL3	TCC10	CCC6	aromatic	ketone	allylicMethyl	nan	nan	nan
benzylacetate	Acetic acid, phenylmethyl ester, compound 111	11	CCL2	TC9	CCC6	aromatic	ester	nan	nan	nan	nan
hexenyl benzoate	Benzoic acid (E)-1-hexenyl ester	12	CCL6	TCC13	CCC6	aromatic	ester	alkene	nan	nan	nan
D-limonene		13	CCL3	TCC10	CCC6	cyclic	alkene	monoterpene	cyclicAlkene	allylicMethyl	nan
e,e-farnesene	_-Farnesene	14	CCL12	TCC15	CCC0	alkene	allylicMethyl	nan	nan	nan	nan
z-?-ocimene	(Z)-_-ocimene, compound 51, 98	15	CCL8	TCC10	CCC0	alkene	allylicMethyl	monoterpene	nan	nan	nan
sabinene	sabinen, Bicyclo[3.1.0]hexane, 4-methylene-1-(1-methylethyl)	16	CCL3	TCC10	CCC6	bicyclic	alkene	methyl	monoterpene	nan	nan
myrcene	beta myrcene, compound 106	17	CCL8	TCC10	CCC0	alkene	nan	allylicMethyl	monoterpene	nan	nan
geranial	2,6-Octadienal, 3,7-dimethyl-, (E)-, trans citral	18	CCL8	TCC10	CCC0	aldehyde	alkene	allylicMethyl	monoterpene	nan	nan
linalool	compound 103	19	CCL8	TCC10	CCC0	alkene	methyl	alcohol	allylicMethyl	monoterpene	nan
nerol		20	CCL8	TCC10	CCC0	alkene	alcohol	allylicMethyl	monoterpene	nan	nan
neral	2,6-Octadienal, 3,7-dimethyl-, (Z)-, cis-Citral*	21	CCL8	TCC10	CCC0	alkene	aldehyde	allylicMethyl	alkenal	monoterpene	nan
geraniol	2,6-Octadien-1-ol, 3,7-dimethyl-, (E)-	22	CCL8	TCC10	CCC0	alkene	allylicMethyl	monoterpene	alcohol	nan	nan
cineol	Eucalyptol, compound 94	23	CCL2	TCC10	CCC7	oxabicyclic	methyl	monoterpene	nan	nan	nan
nonanal		24	CCL9	TCC9	CCC0	aldehyde	alkane	nan	nan	nan	nan
phenylacetaldehyde	benzeneacetaldehyde, compound 3	25	CCL3	TCC8	CCC6	aldehyde	aromatic	nan	nan	nan	nan
phenylethanol	Phenethyl alcohol, compound 4	26	CCL3	TCC8	CCC6	aromatic	alcohol	nan	nan	nan	nan
benzothiazole	Benzosulfonazole	27	CCL1	TCC7	CCC6	aromatic	thiazol	nan	nan	nan	nan
phenol	Benzenol	28	CCL1	TCC6	CCC6	aromatic	alcohol	nan	nan	nan	nan
butyraldoxime isomer	Butyraldehyde oxime	29	CCL4	TCC4	CCC0	oxime	alkane	nan	nan	nan	nan
3-me-butanol oxime?	3-me-butanal oxime?	30	CCL4	TCC5	CCC0	oxime	methyl	nan	nan	nan	nan
decanal		31	CCL10	TCC10	CCC0	aldehyde	alkane	nan	nan	nan	nan
dodecene	1-dodecene	32	CCL12	TCC12	CCC0	alkene	nan	nan	nan	nan	nan
ethylacetophenone	2-ethylacetophenone	33	CCL3	TCC10	CCC6	aromatic	ketone	monoterpene	nan	nan	nan
diethylacetophenone	2,4-diethylacetophenone	34	CCL3	TCC12	CCC6	aromatic	ketone	methyl	nan	nan	nan
trimethylbenzene	Mesitylene	35	CCL2	TCC9	CCC6	aromatic	methyl	nan	nan	nan	nan
diethylbenzene	compound 91	36	CCL3	TCC10	CCC6	aromatic	nan	nan	nan	nan	nan
propylbenzene		37	CCL4	TCC9	CCC6	aromatic	nan	nan	nan	nan	nan
tetradecene		38	CCL14	TCC14	CCC0	alkene	nan	nan	nan	nan	nan
methyldodecane	Dodecane, 2-methyl-	39	CCL12	TCC13	CCC0	alkane	methyl	nan	nan	nan	nan
hexadecane		40	CCL16	TCC16	CCC0	alkane	nan	nan	nan	nan	nan
ethyl cyclohexane		41	CCL3	TCC8	CCC6	cyclic	nan	nan	nan	nan	nan
ethylbenzoate		42	CCL2	TCC9	CCC6	aromatic	ester	nan	nan	nan	nan
benzyl alcohol	compound 8	43	CCL2	TCC7	CCC6	aromatic	alcohol	nan	nan	nan	nan
eugenol		44	CCL4	TCC10	CCC6	aromatic	alcohol	ether	alkene	monoterpene	methyl
2-heptanone		45	CCL7	TCC7	CCC0	ketone	alkane	nan	nan	nan	nan
nonane		46	CCL9	TCC9	CCC0	alkane	nan	nan	nan	nan	nan
hexenylacetate	3-Hexenyl acetate	47	CCL6	TCC8	CCC0	ester	alkene	nan	nan	nan	nan
benzylbenzoatehydroxy	Benzyl 4-hydroxybenzoate	48	CCL2	TCC14	CCC12	aromatic	nan	alcohol	ester	nan	nan
ethylbenzaldehyde	4-ethylbenzaldehyde	49	CCL3	TCC9	CCC6	aromatic	aldehyde	nan	nan	nan	nan
caryophyllene	compound 74	50	CCL2	TCC15	CCC11	alkene	bicyclic	methyl	allylicMethyl	cyclicAlkene	nan
z-beta-ocimene	compound 15, 98	51	CCL8	TCC10	CCC0	alkene	allylicMethyl	monoterpene	nan	nan	nan
thujene	Bicyclo[3.1.0]hex-2-ene, 2-methyl-5-(1-methylethyl)-	52	CCL3	TCC10	CCC6	cyclicAlkene	bicyclic	methyl	allylicMethyl	monoterpene	nan
citronellal		53	CCL8	TCC10	CCC0	alkene	aldehyde	allylicMethyl	methyl	monoterpene	nan
3-heptanone	compound 79	54	CCL7	TCC7	CCC0	ketone	alkane	nan	nan	nan	nan
4-heptanone	compound 80	55	CCL7	TCC7	CCC0	ketone	alkane	nan	nan	nan	nan
4-heptanol		56	CCL7	TCC7	CCC0	alcohol	alkane	nan	nan	nan	nan
2-heptanol	compound 81	57	CCL7	TCC7	CCC0	alcohol	alkane	nan	nan	nan	nan
3-heptanol	compound 82	58	CCL7	TCC7	CCC0	alcohol	alkane	nan	nan	nan	nan
hexenol		59	CCL6	TCC6	CCC0	alcohol	alkene	nan	nan	nan	nan
ethyl sorbate		60	CCL6	TCC8	CCC0	ester	alkene	allylicMethyl	nan	nan	nan
methyl hexanoate		61	CCL6	TCC7	CCC0	ester	nan	methyl	nan	nan	nan
2-butoxyethanol		62	CCL4	TCC6	CCC0	alcohol	ether	alkane	nan	nan	nan
dimethyl adamantane dicarboxylate		63	CCL2	TCC14	CCC10	ester	tricyclic	methyl	nan	nan	nan
tetradecane		64	CCL14	TCC14	CCC0	alkane	nan	nan	nan	nan	nan
trimethyl-dodecane		65	CCL12	TCC15	CCC0	alkane	methyl	nan	nan	nan	nan
tridecene		66	CCL13	TCC13	CCC0	alkene	nan	nan	nan	nan	nan
tricosene		67	CCL23	TCC23	CCC0	alkene	nan	nan	nan	nan	nan
tricosane		68	CCL23	TCC23	CCC0	alkane	nan	nan	nan	nan	nan
alpha-humalene		69	CCL2	TCC15	CCC11	methyl	allylicMethyl	cyclic	cyclicAlkene	nan	nan
3-methyl-2-heptanone		70	CCL7	TCC8	CCC0	ketone	methyl	nan	nan	nan	nan
compound 71, ethyltoluene	compound 78	71	CCL3	TCC9	CCC6	aromatic	methyl	nan	nan	nan	nan
allyltoluene		72	CCL4	TCC10	CCC6	aromatic	alkene	allylicMethyl	nan	nan	nan
cinniminyl alcohol	cinnamyl alcohol	73	CCL4	TCC9	CCC6	aromatic	alkene	alcohol	nan	nan	nan
caryophyllene	compound 50	74	CCL2	TCC15	CCC11	alkene	bicyclic	methyl	allylicMethyl	cyclicAlkene	nan
methyl heptanoate		75	CCL7	TCC8	CCC0	ester	methyl	nan	nan	nan	nan
trimethoxybenzene		76	CCL1	TCC9	CCC6	ether	aromatic	methyl	nan	nan	nan
ethylbenzene		77	CCL3	TCC8	CCC6	aromatic	nan	nan	nan	nan	nan
methylethylbenzene	ethyltoluene, compound 78	78	CCL3	TCC9	CCC6	aromatic	methyl	nan	nan	nan	nan
3-heptanone	compound 54	79	CCL7	TCC7	CCC0	ketone	alkane	nan	nan	nan	nan
4-heptanone	compound 55	80	CCL7	TC7	CCC0	alkane	ketone	nan	nan	nan	nan
2-heptanol	compound 57	81	CCL7	TCC7	CCC0	alcohol	alkane	nan	nan	nan	nan
3-heptanol	compound 58	82	CCL7	TCC7	CCC0	alcohol	alkane	nan	nan	nan	nan
undecane		83	CCL11	TCC11	CCC0	alkane	nan	nan	nan	nan	nan
ethyl tiglate		84	CCL4	TCC7	CCC0	ester	alkene	allylicMethyl	nan	nan	nan
ethyl hexanoate	ethyl caproate	85	CCL6	TCC8	CCC0	ester	nan	nan	nan	nan	nan
methyl tiglate		86	CCL4	TCC6	CCC0	ester	alkene	nan	allylicMethyl	nan	nan
methoxy cyclohexane		87	CCL1	TCC7	CCC6	ether	cyclic	methyl	nan	nan	nan
cyclohexanone		88	CCL1	TCC6	CCC6	ketone	cyclic	nan	nan	nan	nan
toluene	methyl benzene, Methylbenzene	89	CCL2	TCC7	CCC6	aromatic	allylicMethyl	nan	nan	nan	nan
isocaryophyllene		90	CCL2	TCC15	CCC11	bicyclic	methyl	allylicMethyl	alkene	cyclicAlkene	nan
diethylbenzene	compound 36	91	CCL3	TCC10	CCC6	aromatic	nan	nan	nan	nan	nan
dimethylbenzene	xylene	92	CCL2	TCC8	CCC6	aromatic	methyl	nan	nan	nan	nan
ethyl palmitate		93	CCL16	TCC18	CCC0	ester	alkane	nan	nan	nan	nan
Eucalyptol	cineole, compound 23	94	CCL2	TCC10	CCC7	oxabicyclic	methyl	monoterpene	nan	nan	nan
linalyl acetate	compound 97, 1,6-Octadien-3-ol, 3,7-dimethyl-, acetate	95	CCL8	TCC10	CCC0	alkene	ester	methyl	allylicMethyl	monoterpene	nan
_-Terpineol	compound 112	96	CCL3	TC10	CCC6	cyclic	alcohol	methyl	allylicMethyl	monoterpene	cyclicAlkene
1,6-Octadien-3-ol, 3,7-dimethyl-, acetate	compound 95, linalyl acetate	97	CCL8	TCC10	CCC0	alkene	ester	methyl	allylicMethyl	monoterpene	nan
Octane, 2,6-dimethyl-, hexadehydro deriv	compounds 15, 51, Ocimene	98	CCL8	TCC10	CCC0	alkene	allylicMethyl	monoterpene	nan	nan	nan
octane	compound 1	99	CCL8	TCC8	CCC0	alkane	nan	nan	nan	nan	nan
Diphosphoric acid, diisooctyl ester	Bis(6-methylheptyl) dihydrogendiphosphate	100	CCL7	TCC16	CCC0	phosphate	acid	alkane	nan	methyl	nan
3-Octene		101	CCL8	TCC8	CCC0	alkene	nan	nan	nan	nan	nan
Cyclohexene, 1-methyl-4-(1-methylethenyl)-, (S)-	L-Limonene	102	CCL3	TCC10	CCC6	alkene	cyclic	allylicMethyl	monoterpene	cyclicAlkene	nan
1,6-Octadien-3-ol, 3,7-dimethyl-, (.+/-.)-	linalool, compound 19	103	CCL8	TCC10	CCC0	alkene	methyl	alcohol	allylicMethyl	monoterpene	nan
Butyric acid, 3,7-dimethyl-2,6-octadienyl ester, (E)-	Geraniol butyrate	104	CCL8	TCC14	CCC0	alkene	nan	ester	allylicMethyl	nan	nan
3-Octanone		105	CCL8	TC8	CCC0	ketone	alkane	nan	nan	nan	nan
beta Myrcene	compound 17	106	CCL8	TC10	CCC0	alkene	nan	allylicMethyl	monoterpene	nan	nan
3-Octanol	ethylhexanol	107	CCL8	TC8	CCC0	alcohol	alkane	nan	nan	nan	nan
hexyl acetate		108	CCL6	TC8	CCC0	ester	alkane	nan	nan	nan	nan
alpha pinene		109	CCL2	TC10	CCC7	bicyclic	cyclicAlkene	methyl	allylicMethyl	monoterpene	nan
Terpineol, Z-.beta.- $$	beta Terpineol	110	CCL3	TC10	CCC6	alkene	cyclic	alcohol	allylicMethyl	monoterpene	methyl
Acetic acid, phenylmethyl ester	benzyl acetate, compound 11	111	CCL2	TC9	CCC6	aromatic	ester	nan	nan	nan	nan
alpha-terpineol	compound 96	112	CCL3	TC10	CCC6	cyclic	alcohol	methyl	allylicMethyl	monoterpene	cyclicAlkene
butanoic acid		113	CCL4	TC4	CCC0	carboxylicAcid	alkane	nan	nan	nan	nan
benzenepropanol		114	CCL4	TC9	CCC6	aromatic	alcohol	nan	nan	nan	nan
2-propen-1-ol	compound 131	115	CCL3	TCC3	CCC0	nan	alcohol	alkene	nan	nan	nan
benzoic acid		116	CCL2	TC7	CCC6	aromatic	carboxylicAcid	nan	nan	nan	nan
napthalene		117	CCL1	TC10	CCC10	aromatic	bicyclic	nan	nan	nan	nan
benzaldehyde	compound 2	118	CCL2	TCC7	CCC6	aromatic	aldehyde	nan	nan	nan	nan
bicyclo(3.1.1)heptane		119	CCL1	TCC7	CCC7	bicyclic	nan	nan	nan	nan	nan
2-octen-1-ol		120	CCL8	TCC8	CCC0	alcohol	alkene	nan	nan	nan	nan
4-hexen-1-ol		121	CCL6	TCC6	CCC0	alcohol	alkene	allylicMethyl	nan	nan	nan
octanal		122	CCL8	TCC8	CCC0	aldehyde	alkane	nan	nan	nan	nan
Octane, 4-chloro-		123	CCL8	TCC8	CCC0	alkane	chloro	nan	nan	nan	nan
Bicyclo[3.1.1]heptane, 6,6-dimethyl-2-methylene-, (1S)-	beta pinene	124	CCL2	TCC10	CCC7	bicyclic	methyl	monoterpene	alkene	nan	nan
Benzeneacetaldehyde, .alpha.-methyl-	2-Phenylpropanal	125	CCL3	TCC9	CCC6	aldehyde	aromatic	methyl	nan	nan	nan
Cyclohexanone, 5-methyl-2-(1-methylethyl)-, (2S-trans)-	menthone	126	CCL3	TCC10	CCC6	cyclic	methyl	monoterpene	ketone	nan	nan
2,6-Octadien-1-ol, 3,7-dimethyl-, formate, (E)-	(E)-geranyl formate	127	CCL8	TCC10	CCC0	ester	alkene	allylicMethyl	monoterpene	nan	nan
6-Octen-1-ol, 3,7-dimethyl-	Citronellol, 3,7-Dimethyl-6-octen-1-ol	128	CCL8	TCC10	CCC0	alcohol	alkene	allylicMethyl	monoterpene	nan	nan
Propanoic acid, phenylmethyl ester	BENZYL PROPIONATE	129	CCL3	TCC10	CCC6	aromatic	ester	nan	nan	nan	nan
Octanal, 7-hydroxy-3,7-dimethyl-	Hydroxycitronellal	130	CCL8	TCC10	CCC0	alcohol	aldehyde	methyl	monoterpene	nan	nan
2-Propen-1-ol, 3-phenyl-	compound 73, cinnamyl alcohol	131	CCL4	TCC9	CCC6	aromatic	alcohol	alkene	nan	nan	nan
alpha Phellandrene		132	CCL3	TCC10	CCC6	cyclic	methyl	cyclicAlkene	monoterpene	allylicMethyl	nan
camphene		133	CCL2	TCC10	CCC7	bicyclic	alkene	methyl	monoterpene	nan	nan
ethyl isovalerate		134	CCL4	TCC7	CCC0	ester	methyl	nan	nan	nan	nan
ethyl stearate		135	CCL18	TCC20	CCC0	ester	alkane	nan	nan	nan	nan
ethyl caprate		136	CCL10	TCC12	CCC0	ester	alkane	nan	nan	nan	nan
isopropyl isovalerate		137	CCL4	TCC8	CCC0	ester	methyl	nan	nan	nan	nan
beta phellandrene		138	CCL3	TCC10	CCC6	cyclic	methyl	cyclicAlkene	monoterpene	alkene	nan
propyl sorbate		139	CCL6	TCC9	CCC0	ester	alkene	allylicMethyl	nan	nan	nan
dimethylcyclohexane		140	CCL2	TCC8	CCC6	cyclic	methyl	nan	nan	nan	nan
farnesol	3,7,11-Trimethyl-2,6,10-dodecatrien-1-ol	141	CCL12	TCC15	CCC0	alkene	alcohol	allylicMethyl	nan	nan	nan
n-Hexanal		142	CCL6	TCC6	CCC0	aldehyde	alkane	nan	nan	nan	nan
Heptanal		143	CCL7	TCC7	CCC0	aldehyde	alkane	nan	nan	nan	nan
1-Octene-3-ol		144	CCL8	TCC8	CCC0	alcohol	alkene	nan	nan	nan	nan
cis-3-Hexenyl-1-acetate	3-Hexen-1-ol acetate	145	CCL6	TCC8	CCC0	alkene	ester	nan	nan	nan	nan
n-Hexyl-acetate		146	CCL6	TCC8	CCC0	ester	nan	nan	nan	nan	nan
iso-Amyl Isovalerate		147	CCL4	TCC10	CCC0	methyl	ester	nan	nan	nan	nan
2-Tridecanone		148	CCL13	TCC13	CCC0	alkane	ketone	nan	nan	nan	nan
2-Pentadecanone		149	CCL15	TCC15	CCC0	alkane	ketone	nan	nan	nan	nan
Ethenylbenzene	styrene	150	CCL3	TCC8	CCC6	aromatic	alkene	nan	nan	nan	nan
Phenyl acetate	Acetic acid phenyl ester	151	CCL2	TCC8	CCC6	ester	aromatic	nan	nan	nan	nan
4-Methoxytoluene		152	CCL2	TCC8	CCC6	methyl	aromatic	ether	nan	nan	nan
1-Methylphenol	1-Methylcyclohexa-2,4-dien-1-ol	153	CCL2	TCC7	CCC6	cyclic	cyclicAlkene	methyl	alcohol	nan	nan
4-Methoxyphenol		154	CCL1	TCC7	CCC6	aromatic	alcohol	ether	methyl	nan	nan
1,2-Dimethoxybenzene		155	CCL1	TCC8	CCC6	aromatic	ether	methyl	nan	nan	nan
Dimethyl salicylate	Methyl 2-methoxybenzoate	156	CCL1	TCC9	CCC6	aromatic	ester	ether	methyl	nan	nan
Methyl 2,3-dimethoxybenzoate		157	CCL1	TCC10	CCC6	aromatic	ester	ether	methyl	nan	nan
cis-3-Hexenyl benzoate		158	CCL6	TCC13	CCC6	aromatic	ester	nan	nan	nan	nan
Methyleugenol		159	CCL4	TCC11	CCC6	aromatic	alkene	ether	methyl	nan	nan
Methylisoeugenol		160	CCL4	TCC11	CCC6	aromatic	alkene	ether	methyl	nan	nan
Elemicin		161	CCL4	TCC12	CCC6	aromatic	alkene	ether	methyl	nan	nan
cis-Asarone		162	CCL4	TCC12	CCC6	aromatic	alkene	ether	methyl	nan	nan
trans-Asarone		163	CCL4	TCC12	CCC6	aromatic	alkene	ether	methyl	nan	nan
Benzyl nitrile	Phenylacetonitrile	164	CCL3	TCC8	CCC6	aromatic	nitrile	nan	nan	nan	nan
Benzyl isonitrile	Benzyl isocyanide	165	CCL2	TCC8	CCC6	aromatic	nitrile	nan	nan	nan	nan
Indole		166	CCL1	TCC8	CCC8	aromatic	oxabicyclic	cyclicAlkene	nan	nan	nan
Methyl 2-aminobenzoate	Methyl anthranilate	167	CCL2	TCC8	CCC6	aromatic	ester	amine	methyl	nan	nan
p-Cymene		168	CCL3	TCC10	CCC6	aromatic	methyl	allylicMethyl	nan	nan	nan
Lilac aldehyde		169	CCL3	TCC10	CCC5	oxacyclic	aldehyde	alkene	methyl	nan	nan
2,6-Dimethyl-3,5,7-octatriene-2-ol, E		170	CCL8	TCC10	CCC0	alkene	alcohol	methyl	allylicMethyl	nan	nan
Isobornyl acetate	BORNYL ACETATE	171	CCL2	TCC12	CCC7	bicyclic	methyl	ester	nan	nan	nan
_-Bourbonene		172	CCL3	TCC15	CCC10	tricyclic	methyl	alkene	nan	nan	nan
_-Cedrene		173	CCL2	TCC15	CCC11	tricyclic	alkene	methyl	nan	nan	nan
Alloaromadendrene	Aromadendrene	174	CCL2	TCC15	CCC11	tricyclic	alkene	methyl	nan	nan	nan
_-Cadinene		175	CCL3	TCC15	CCC10	bicyclic	alkene	methyl	cyclicAlkene	nan	nan
_-Cadinene		176	CCL3	TCC15	CCC10	bicyclic	cyclicAlkene	methyl	nan	nan	nan
Caryophyllene oxide		177	CCL2	TCC15	CCC11	tricyclic	oxacyclic	methyl	nan	nan	nan
5-Methyl-3-hexene-2-one		178	CCL6	TCC7	CCC0	ketone	alkene	methyl	nan	nan	nan
6-Methyl-5-hepten-2-one		179	CCL6	TCC7	CCC0	ketone	alkene	allylicMethyl	nan	nan	nan
2-Carene*		180	CCL2	TCC10	CCC7	bicyclic	cyclicAlkene	methyl	nan	nan	nan
_-Terpinene*		181	CCL3	TCC10	CCC6	cyclic	cyclicAlkene	methyl	nan	nan	nan
_-Terpinene		182	CCL3	TCC10	CCC6	cyclic	cyclicAlkene	methyl	nan	nan	nan
_-Terpinolene*		183	CCL3	TCC10	CCC6	cyclic	cyclicAlkene	alkene	methyl	allylicMethyl	nan
2,7-Methyl Octadiene		184	CCL8	TCC9	CCC0	alkene	methyl	nan	nan	nan	nan
Allo-Ocimene*	2,6-Dimethyl-2,4,6-octatriene	185	CCL8	TCC10	CCC0	alkene	allylicMethyl	nan	nan	nan	nan
Cinerone/piperitenone		186	CCL5	TCC10	CCC5	cyclic	cyclicAlkene	ketone	alkene	allylicMethyl	nan
Menthatriene		187	CCL3	TCC10	CCC6	cyclic	cyclicAlkene	alkene	allylicMethyl	nan	nan
Santene*		188	CCL2	TCC9	CCC7	bicyclic	cyclicAlkene	allylicMethyl	nan	nan	nan
Octadiene		189	CCL8	TCC8	CCC0	alkene	nan	nan	nan	nan	nan
Isocitronellene		190	CCL8	TCC10	CCC0	alkene	allylicMethyl	methyl	nan	nan	nan
4-Terpineol*		191	CCL3	TCC10	CCC6	cyclic	cyclicAlkene	alcohol	methyl	allylicMethyl	nan
Eucarvone*		192	CCL2	TCC10	CCC7	cyclic	cyclicAlkene	methyl	allylicMethyl	ketone	nan
(_)-Verbenone*		193	CCL2	TCC10	CCC7	bicyclic	cyclicAlkene	methyl	allylicMethyl	ketone	nan
_-Ionone*		194	CCL5	TCC13	CCC6	cyclic	cyclicAlkene	methyl	allylicMethyl	ketone	alkene
Carveol*		195	CCL3	TCC10	CCC6	cyclic	cyclicAlkene	alcohol	alkene	methyl	allylicMethyl
Thujol		196	CCL3	TCC10	CCC6	bicyclic	alcohol	methyl	nan	nan	nan
4,8-dimethyl-nona-1,3,7-triene*		197	CCL9	TCC11	CCC0	alkene	allylicMethyl	nan	nan	nan	nan
_-Cubebene*		198	CCL3	TCC15	CCC10	tricyclic	cyclicAlkene	methyl	allylicMethyl	nan	nan
_-Elemene*	delta-Elemene	199	CCL3	TCC15	CCC6	alkene	allylicMethyl	methyl	cyclicAlkene	cyclic	nan
_-Copaene*		200	CCL3	TCC15	CCC10	tricyclic	cyclicAlkene	methyl	nan	nan	nan
_-Bourbonene*		201	CCL3	TCC15	CCC10	tricyclic	methyl	alkene	nan	nan	nan
_-Gurjunene		202	CCL2	TCC15	CCC11	tricyclic	cyclicAlkene	methyl	nan	nan	nan
_-Cubebene*		203	CCL3	TCC15	CCC10	tricyclic	alkene	methyl	nan	nan	nan
_-Bergamotene*		204	CCL6	TCC15	CCC7	bicyclic	cyclicAlkene	allylicMethyl	methyl	nan	nan
_-Elemene*		205	CCL3	TCC15	CCC6	cyclic	alkene	methyl	allylicMethyl	nan	nan
Chamigrene		206	CCL2	TCC15	CCC11	bicyclic	cyclicAlkene	methyl	nan	nan	nan
_-Selinene		207	CCL3	TCC15	CCC11	bicyclic	alkene	allylicMethyl	nan	nan	nan
_-Farnesene*		208	CCL12	TCC15	CCC0	alkene	allylicMethyl	nan	nan	nan	nan
_-Humulene*		209	CCL2	TCC15	CCC11	cyclicAlkene	cyclic	methyl	allylicMethyl	nan	nan
_-Cadinene*		210	CCL3	TCC15	CCC10	bicyclic	cyclicAlkene	allylicMethyl	nan	nan	nan
Germacrene D*		211	CCL3	TCC15	CCC10	cyclic	cyclicAlkene	alkene	methyl	allylicMethyl	nan
_-Farnesene*		212	CCL12	TCC15	CCC0	alkene	allylicMethyl	nan	nan	nan	nan
_-Guaiene*		213	CCL3	TCC15	CCC10	bicyclic	cyclicAlkene	alkene	methyl	allylicMethyl	nan
Junipene		214	CCL2	TCC15	CCC11	tricyclic	alkene	methyl	nan	nan	nan
_-Muurolene*		215	CCL3	TCC15	CCC10	bicyclic	cyclicAlkene	allylicMethyl	methyl	nan	nan
Calamenene*		216	CCL3	TCC15	CCC10	bicyclic	aromatic	methyl	nan	nan	nan
Geranyl acetone*		217	CCL11	TCC13	CCC0	ketone	alkene	allylicMethyl	nan	nan	nan
Nerolidol*	trans-Nerolidol	218	CCL12	TCC15	CCC0	alcohol	methyl	allylicMethyl	nan	nan	nan
1,5-Cyclo-undecadieneo		219	CCL1	TCC11	CCC11	cyclic	cyclicAlkene	nan	nan	nan	nan
Germacrone		220	CCL3	TCC15	CCC11	cyclic	cyclicAlkene	ketone	allylicMethyl	nan	nan
Carotol		221	CCL3	TCC15	CCC10	bicyclic	cyclicAlkene	alcohol	allylicMethyl	methyl	nan
Spathulenol		222	CCL2	TCC15	CCC11	tricyclic	alkene	methyl	alcohol	nan	nan
Aromadendrene epoxide		223	CCL2	TCC15	CCC12	tricyclic	oxacyclic	methyl	nan	nan	nan
_-Cadinol		224	CCL3	TCC15	CCC10	bicyclic	cyclicAlkene	allylicMethyl	methyl	alcohol	nan
Guaiol		225	CCL3	TCC15	CCC10	bicyclic	cyclicAlkene	alcohol	methyl	nan	nan
Aristolene		226	CCL2	TCC15	CCC11	tricyclic	cyclicAlkene	methyl	nan	nan	nan
_,_-Eudesmol		227	CCL3	TCC15	CCC10	bicyclic	cyclicAlkene	methyl	alcohol	nan	nan
2-Hexenal*		228	CCL6	TCC6	CCC0	aldehyde	alkene	nan	nan	nan	nan
cis-3-Hexenyl acetate*		229	CCL8	TCC8	CCC0	ester	alkene	nan	nan	nan	nan
trans-2-Hexenyl acetate*		230	CCL8	TCC8	CCC0	ester	alkene	nan	nan	nan	nan
1-Hexanol*		231	CCL6	TCC6	CCC0	alcohol	alkane	nan	nan	nan	nan
1-Octen-3-ol acetate*	1-Octen-3-yl acetate	232	CCL8	TCC10	CCC0	ester	alkene	nan	nan	nan	nan
cis-3-Hexen-1-ol*	(Z)-Hex-3-en-1-ol	233	CCL6	TCC6	CCC0	alkene	alcohol	nan	nan	nan	nan
cis-3-Hexenyl propionate*		234	CCL6	TCC9	CCC0	ester	alkene	nan	nan	nan	nan
Butanoic acid, 3-hexenyl ester		235	CCL6	TCC10	CCC0	alkene	ester	nan	nan	nan	nan
trans-2-Hexen-1-ol*		236	CCL6	TCC6	CCC0	alcohol	alkene	nan	nan	nan	nan
7-Octen-4-ol		237	CCL8	TCC8	CCC0	alcohol	alkene	nan	nan	nan	nan
cis-3-Hexenyl 2-methyl butanoate		238	CCL6	TCC11	CCC0	ester	methyl	alkene	nan	nan	nan
2-Nonenal		239	CCL9	TCC9	CCC0	alkene	aldehyde	nan	nan	nan	nan
Butanoic acid, 2-hexenyl ester	2-Hexenyl butyrate	240	CCL6	TCC10	CCC0	alkene	ester	nan	nan	nan	nan
2,6-Nonadienal		241	CCL9	TCC9	CCC0	alkene	aldehyde	nan	nan	nan	nan
Hexanoic acid, 3-hexenyl ester		242	CCL6	TCC12	CCC0	alkene	ester	nan	nan	nan	nan
Isobutyl tiglate		243	CCL4	TCC9	CCC0	alkene	ester	methyl	nan	nan	nan
cis-3-Hexenyl tiglate		244	CCL6	TCC11	CCC0	alkene	ester	allylicMethyl	nan	nan	nan
Heptanoic acid, 3-hexenyl ester	(3E)-3-Hexen-1-yl heptanoate	245	CCL7	TCC13	CCC0	alkene	ester	nan	nan	nan	nan
Hexyl butanoate	HEXYL BUTYRATE	246	CCL6	TCC10	CCC0	ester	alkane	nan	nan	nan	nan
cis-Jasmone*		247	CCL6	TCC11	CCC5	cyclic	cyclicAlkene	ketone	allylicMethyl	alkene	nan
Benzyl Tiglate		248	CCL4	TCC12	CCC6	aromatic	alkene	ester	allylicMethyl	nan	nan
Methyl caprate	METHYL DECANOATE	249	CCL10	TCC11	CCC0	ester	nan	nan	nan	nan	nan
Anisole*		250	CCL1	TCC7	CCC6	aromatic	ether	methyl	nan	nan	nan
Benzyl methyl ether*		251	CCL1	TCC8	CCC6	aromatic	ether	methyl	nan	nan	nan
Salicylaldehyde		252	CCL2	TCC7	CCC6	aromatic	aldehyde	alcohol	nan	nan	nan
Propyl benzoate*		253	CCL3	TCC10	CCC6	aromatic	ester	nan	nan	nan	nan
Isobutyl benzoate*		254	CCL3	TCC11	CCC6	aromatic	ester	methyl	nan	nan	nan
Phenethyl acetate*		255	CCL3	TCC10	CCC6	aromatic	ester	allylicMethyl	nan	nan	nan
Butyl benzoate*		256	CCL4	TCC11	CCC6	aromatic	ester	nan	nan	nan	nan
Benzyl butanoate*		257	CCL4	TCC11	CCC6	aromatic	ester	nan	nan	nan	nan
Benzyl 3-methylbutanoate	Benzyl isovalerate	258	CCL4	TCC12	CCC6	aromatic	ester	methyl	nan	nan	nan
Isopropyl salicylate		259	CCL2	TCC10	CCC6	aromatic	ester	alcohol	nan	nan	nan
Pentyl benzoate*		260	CCL5	TCC12	CCC6	aromatic	ester	nan	nan	nan	nan
Hexyl benzoate*		261	CCL6	TCC13	CCC6	aromatic	ester	nan	nan	nan	nan
Tolyl/Allyl benzoate		262	CCL3	TCC10	CCC6	aromatic	ester	alkene	nan	nan	nan
Cyclohexyl benzoate		263	CCL1	TCC13	CCC12	aromatic	cyclic	ester	nan	nan	nan
cis-3-Hexenyl benzoate*		264	CCL6	TCC13	CCC6	aromatic	ester	alkene	nan	nan	nan
Phenethyl benzoate		265	CCL3	TCC15	CCC12	aromatic	ester	nan	nan	nan	nan
Benzyl benzoate*		266	CCL2	TCC14	CCC12	aromatic	ester	nan	nan	nan	nan
Eugenol acetate/Isoeugenol*	Isoeugenol	267	CCL4	TCC10	CCC6	aromatic	alkene	alcohol	ether	methyl	nan
Vanillin*		268	CCL1	TCC8	CCC6	aromatic	alcohol	aldehyde	ether	nan	nan
Vanillyl methylketone		269	CCL4	TCC10	CCC6	aromatic	alcohol	ether	ketone	nan	nan
4,4-Dimethyl but-2-enolide		270	CCL2	TCC6	CCC5	oxacyclic	ketone	methyl	nan	nan	nan
Butyrolactone		271	CCL1	TCC4	CCC4	oxacyclic	ketone	nan	nan	nan	nan
_-Vinyl-_-valerolactone		272	CCL3	TCC7	CCC4	oxacyclic	ketone	alkene	methyl	nan	nan
_-Caprolactone		273	CCL3	TCC6	CCC4	oxacyclic	ketone	nan	nan	nan	nan
_-Octalactone		274	CCL5	TCC8	CCC4	oxacyclic	ketone	nan	nan	nan	nan
_-Nonalactone		275	CCL6	TCC9	CCC4	oxacyclic	ketone	nan	nan	nan	nan
7-Decen-5-olide		276	CCL6	TCC10	CCC5	oxacyclic	ketone	alkene	nan	nan	nan
Methyl nicotinate*		277	CCL2	TCC7	CCC5	methyl	ester	methyl	cyclicAlkene	nan	nan
Phenylacetonitrile*		278	CCL3	TCC8	CCC6	aromatic	nitrile	nan	nan	nan	nan
Methyl anthranilate*		279	CCL2	TCC8	CCC6	aromatic	amine	ester	nan	nan	nan
Indole*		280	CCL1	TCC8	CCC8	bicyclic	aromatic	nitrocyclic	nan	nan	nan
Acetic acid	Phenylethyl acetate	281	CCL2	TCC2	CCC0	carboxylicAcid	nan	nan	nan	nan	nan
Propanoic acid		282	CCL3	TCC3	CCC0	carboxylicAcid	nan	nan	nan	nan	nan
2-Methylpropanoic acid	ISOBUTYRIC ACID	283	CCL3	TCC4	CCC0	carboxylicAcid	methyl	nan	nan	nan	nan
3-Methylbutanoic acid	ISOVALERIC ACID	284	CCL4	TCC5	CCC0	carboxylicAcid	methyl	nan	nan	nan	nan
2-Methylbutanoic acid		285	CCL4	TCC5	CCC0	carboxylicAcid	methyl	nan	nan	nan	nan
Pentanoic acid	Valeric acid	286	CCL5	TCC5	CCC0	carboxylicAcid	nan	nan	nan	nan	nan
Hexanoic acid	Caproic acid	287	CCL6	TCC6	CCC0	carboxylicAcid	nan	nan	nan	nan	nan
Octanoic acid	caprylic acid	288	CCL8	TCC8	CCC0	carboxylicAcid	nan	nan	nan	nan	nan
Butan-1-ol		289	CCL4	TCC4	CCC0	alcohol	nan	nan	nan	nan	nan
Isoamyl alcohol	Isopentyl alcohol, Isopentanol	290	CCL4	TCC5	CCC0	alcohol	nan	nan	nan	nan	nan
Pentan-1-ol		291	CCL5	TCC5	CCC0	alcohol	nan	nan	nan	nan	nan
4-Methyl-1-pentanol	Isohexanol	292	CCL5	TCC6	CCC0	alcohol	methyl	nan	nan	nan	nan
4-Methyl-1-hexanol		293	CCL6	TCC7	CCC0	alcohol	methyl	nan	nan	nan	nan
Oct-1-en-3-ol		294	CCL8	TCC8	CCC0	alcohol	alkene	nan	nan	nan	nan
Tridecane		295	CCL13	TCC13	CCC0	alkane	nan	nan	nan	nan	nan
Pentadecane		296	CCL15	TCC15	CCC0	alkane	nan	nan	nan	nan	nan
Isopropyl propionate		297	CCL3	TCC6	CCC0	ester	methyl	nan	nan	nan	nan
Isoamyl propionate		298	CCL4	TCC8	CCC0	ester	methyl	nan	nan	nan	nan
Propyl butyrate		299	CCL4	TCC7	CCC0	ester	nan	nan	nan	nan	nan
Isopropyl hexanoate		300	CCL6	TCC9	CCC0	ester	methyl	nan	nan	nan	nan
Isopropyl tiglate		301	CCL4	TCC8	CCC0	ester	methyl	allylicMethyl	nan	nan	nan
Methyl 3-hexenoate		302	CCL6	TCC7	CCC0	ester	alkene	nan	nan	nan	nan
Isoamyl butyrate		303	CCL4	TCC9	CCC0	ester	methyl	nan	nan	nan	nan
2-Methylbutyl 2-methylbutyrate		304	CCL4	TCC10	CCC0	ester	methyl	nan	nan	nan	nan
Isopentyl isovalerate	ISOAMYL ISOVALERATE, Isopentyl 3-methylbutanoate	305	CCL4	TCC10	CCC0	ester	methyl	nan	nan	nan	nan
Amyl 2-methylbutyrate	Pentyl 2-methylbutyrate, Pentyl 2-methylbutanoate	306	CCL5	TCC10	CCC0	ester	methyl	nan	nan	nan	nan
Isopentyl pentanoate	Isoamyl valerate, Isopentyl valerate	307	CCL5	TCC10	CCC0	ester	methyl	nan	nan	nan	nan
Butyl (2E)-2-hexenoate		308	CCL6	TCC10	CCC0	ester	alkene	nan	nan	nan	nan
Isoamyl hexanoate	Isopentyl hexanoate	309	CCL6	TCC11	CCC0	ester	methyl	nan	nan	nan	nan
Isopentyl heptanoate	Isoamyl heptanoate	310	CCL7	TCC12	CCC0	ester	methyl	nan	nan	nan	nan
Acetoin		311	CCL4	TCC4	CCC0	ketone	alcohol	nan	nan	nan	nan
Nonan-2-one		312	CCL9	TCC9	CCC0	ketone	alkane	nan	nan	nan	nan
4-Octen-3-one		313	CCL8	TCC8	CCC0	ketone	alkene	nan	nan	nan	nan
2-Decanone		314	CCL10	TCC10	CCC0	ketone	alkane	nan	nan	nan	nan
Isopropyl benzoate		315	CCL2	TCC10	CCC6	aromatic	ester	methyl	nan	nan	nan
Isopropyl phenylacetate		316	CCL3	TCC11	CCC6	aromatic	ester	methyl	nan	nan	nan
Benzyl isobutanoate		317	CCL3	TCC11	CCC6	aromatic	ester	methyl	nan	nan	nan
Methyl 3-phenylpropanoate	Methyl 3-phenylpropionate	318	CCL4	TCC10	CCC6	aromatic	ester	methyl	nan	nan	nan
Phenylethyl alcohol	2-PHENYLETHANOL, Benzeneethanol	319	CCL3	TCC8	CCC6	aromatic	alcohol	nan	nan	nan	nan
2-Phenylethyl butanoate	Phenethyl butyrate	320	CCL4	TCC12	CCC6	aromatic	ester	nan	nan	nan	nan
Phenylethyl isovalerate		321	CCL4	TCC13	CCC6	aromatic	ester	methyl	nan	nan	nan
Benzyl pentanoate	Benzyl pentanoate $ Pentanoic acid, phenylmethyl ester	322	CCL5	TCC12	CCC6	aromatic	ester	nan	nan	nan	nan
3-Phenylpropanol	3-Phenylpropan-1-ol	323	CCL4	TCC9	CCC6	aromatic	alcohol	nan	nan	nan	nan
Benzyl hexanoate	Benzyl caproate $ Hexanoic acid, phenylmethyl ester	324	CCL6	TCC13	CCC6	aromatic	ester	nan	nan	nan	nan
p-Cresol	4-Methylphenol	325	CCL2	TCC7	CCC6	aromatic	alcohol	methyl	nan	nan	nan
m-Cresol	Metacresol	326	CCL2	TCC7	CCC6	aromatic	alcohol	methyl	nan	nan	nan
4-Ethylphenol		327	CCL3	TCC8	CCC6	aromatic	alcohol	nan	nan	nan	nan
Benzyl heptanoate		328	CCL7	TCC14	CCC6	aromatic	ester	nan	nan	nan	nan
Phenylethyl tiglate		329	CCL4	TCC13	CCC6	aromatic	ester	alkene	allylicMethyl	nan	nan
p-Mentha-1(7),8-diene		330	CCL3	TCC10	CCC6	cyclic	alkene	allylicMethyl	nan	nan	nan
Camphor		331	CCL2	TCC10	CCC7	bicyclic	ketone	methyl	nan	nan	nan
(E)-p-Mentha-2,8-dien-1-ol	trans-p-2,8-Menthadien-1-ol	332	CCL3	TCC10	CCC6	cyclic	alkene	alcohol	methyl	alkene	allylicMethyl
_-Cyclocitral		333	CCL2	TCC10	CCC6	cyclic	cyclicAlkene	aldehyde	methyl	allylicMethyl	nan
Bicycloelemene		334	CCL3	TCC15	CCC10	bicyclic	cyclicAlkene	alkene	methyl	allylicMethyl	nan
_-Gurjunene		335	CCL3	TCC15	CCC10	bicyclic	cyclicAlkene	alkene	methyl	allylicMethyl	nan
_-Gurjunene		336	CCL2	TCC15	CCC11	tricyclic	alkene	methyl	nan	nan	nan
_-Elemene		337	CCL3	TCC15	CCC6	alkene	allylicMethyl	methyl	cyclic	nan	nan
_-Amorphene		338	CCL3	TCC15	CCC10	bicyclic	cyclicAlkene	methyl	nan	nan	nan
Bicyclogermacrene		339	CCL2	TCC15	CCC11	bicyclic	cyclicAlkene	methyl	nan	nan	nan
Cuparene		340	CCL2	TCC14	CCC11	aromatic	cyclic	methyl	nan	nan	nan
Germacrene B		341	CCL3	TCC15	CCC10	cyclic	allylicMethyl	alkene	nan	nan	nan
Cedrane		342	CCL2	TCC15	CCC11	tricyclic	methyl	nan	nan	nan	nan
Verticiol	chloramphenicol	343	CCL4	TCC11	CCC6	aromatic	ketone	chloro	nitro	alcohol	amine
2,5-Dimethylpyrazine		344	CCL2	TCC6	CCC4	nitrocyclic	methyl	nan	nan	nan	nan
2,3,5-Trimethylpyrazine		345	CCL2	TCC7	CCC4	nitrocyclic	cyclicAlkene	allylicMethyl	methyl	nan	nan
2,3,5,6-Tetramethylpyrazine		346	CCL2	TCC8	CCC4	nitrocyclic	cyclicAlkene	allylicMethyl	methyl	nan	nan
Benzonitrile		347	CCL2	TCC7	CCC6	aromatic	nitrile	nan	nan	nan	nan
2-Phenylacetonitrile		348	CCL3	TCC8	CCC6	aromatic	nitrile	nan	nan	nan	nan
Skatole		349	CCL2	TCC9	CCC8	aromatic	nitrocyclic	cyclicAlkene	allylicMethyl	nan	nan
Dimethyl disulfide		350	CCL1	TCC2	CCC0	methyl	disulfide	nan	nan	nan	nan
Methane n-thiolbutyrate		351	CCL4	TCC5	CCC0	methyl	ketone	sulfide	nan	nan	nan
2,4-Dithiapentane		352	CCL1	TCC3	CCC0	methyl	sulfide	nan	nan	nan	nan
Dimethyl trisulfide		353	CCL1	TCC2	CCC0	methyl	trisulfide	nan	nan	nan	nan
Methanethiol caproate	S-Methyl hexanethioate	354	CCL6	TCC7	CCC0	methyl	ketone	sulfide	nan	nan	nan
2-Methylthiazolidine		355	CCL2	TCC4	CCC3	methyl	sulfide	amine	cyclic	nan	nan
Methyl methylthiomethyl disulfide	2,3,5-Trithiahexane	356	CCL1	TCC3	CCC0	methyl	sulfide	disulfide	nan	nan	nan
S-Methyl thiobenzoate		357	CCL2	TCC8	CCC6	aromatic	sulfide	ketone	methyl	nan	nan
trans-beta ocimene	(E)-beta-ocimene	358	CCL8	TCC10	CCC0	alkene	allylicMethyl	nan	nan	nan	nan
acetophenone		359	CCL3	TCC8	CCC6	aromatic	ketone	nan	nan	nan	nan
2,6-dimethoxytoluene		360	CCL2	TCC9	CCC6	aromatic	ether	methyl	allylicMethyl	nan	nan
methyl cinnamate		361	CCL4	TCC10	CCC6	aromatic	alkene	ester	methyl	nan	nan
diphenyl ether		362	CCL1	TCC12	CCC12	aromatic	ether	nan	nan	nan	nan
