# Supplementary material for: Compounds without borders: A mechanism for quantifying complex odors and responses to scent-pollution in bumblebees
Source: PLoS Comput Biol. 2020 Apr 22;16(4):e1007765. doi: 10.1371/journal.pcbi.1007765 (PMC7197864; doi:10.1371/journal.pcbi.1007765)
Supplement: S2 Data — This dataset contains all data collected for the FMPER experiments on the first sheet (with color codes for filtering conditions described in the methods section). The second sheet has the filtered data. (XLSX) [file pcbi.1007765.s010.xlsx]

## Sheet: raw FMPER data
Total Trials*	# removed b/c bees didn't complete training*	# removed b/c experimenter or other error*	# removed b/c all responses 'no response'	included bees
446	27	17	45	357	89
	6.05381	3.81166	10.0897		0.199552
	bee	Trial 1	Trial 2	Trial 3	Trial 4	Test Trial	assocodor	Competing Odor	AO side	notes	notes 2	notes 3	notes 4
2018-08-06	C06D180806B1	Yes	yes	yes	yes	Correct	Juniper Berry	Mineral Oil	Left	TS: LRLL
2018-08-06	C06D180806B2	Yes	yes	yes	yes	Correct	Juniper Berry	Mineral Oil	Right	TS: LRLL
2018-08-06	C06180806B3	Yes	yes	yes	yes	Correct	Juniper Berry	Mineral Oil	Right	TS: RRRL
2018-08-06	C06D180806B4	Yes	yes	yes	yes	Correct	Juniper Berry	Mineral Oil	Left	TS:RLRL
2018-08-06	C06D180806B5	Yes	yes	yes	yes	No Response	Juniper Berry	Mineral Oil	Left	TS: RRRL
2018-08-06	C06D180806B6	Yes	yes	yes	yes	Correct	Juniper Berry	Mineral Oil	Right	TS: LRLL
2018-08-06	C06D180806B7	Yes	yes	yes	yes	Correct	Juniper Berry	Mineral Oil	Left	TS: LLLR
2018-08-06	C06D180806B8	Yes	yes	yes	yes	Correct	Juniper Berry	Mineral Oil	Right	TS: LLRL
2018-08-06	C06D180806B9	Yes	yes	yes	yes	Correct	Juniper Berry	Mineral Oil	Right	TS: RLLR
2018-08-06	C06D180806B10	Yes	yes	yes	yes	Incorrect	Juniper Berry	Mineral Oil	Left	TS: RRRL
2018-08-08	C06D180808B1	Yes	yes	yes	yes	Incorrect	Juniper Berry	LoV & JB	Right	TS: RLLL
2018-08-08	C06D180808B2	Yes	yes	yes	yes	No Response	Juniper Berry	LoV & JB	Right	TS: LLLR
2018-08-08	C06D180808B3	Yes	yes	yes	yes	Correct	Juniper Berry	LoV & JB	Right	TS: RLLL
2018-08-08	C06D180808B4	Yes	yes	yes	yes	Correct	Juniper Berry	LoV & JB	Right	TS: LLLR
2018-08-08	C06D180808B5	Yes	yes	yes	yes	Correct	Juniper Berry	LoV & JB	Right	TS: RRRL
2018-08-08	C06D180808B6	Yes	yes	yes	yes	No Response	Juniper Berry	LoV & JB	Right	TS: RLLR
2018-08-08	C06D180808B7	Yes	yes	yes	yes	No Response	Juniper Berry	LoV & JB	Left	TS: RLRR
2018-08-08	C06D180808B8	Yes	yes	yes	yes	Incorrect	Juniper Berry	LoV & JB	Left	TS: RRRL
2018-08-08	C06D180808B9	Yes	yes	yes	yes	No Response	Juniper Berry	LoV & JB	Left	TS: LRLR
2018-08-20	C06180820B1	Yes	yes	yes	yes	Correct	Juniper Berry	honeysuckle	Left	TS: RLRL
2018-08-20	C06D180820B2	Yes	yes	yes	yes	No Response	Juniper Berry	honeysuckle	Left	TS: LLLR
2018-08-20	C06D180820B3	Yes	yes	yes	yes	Correct	Juniper Berry	honeysuckle	Left	TS: LLRL
2018-08-20	C06D180820B4	Yes	yes	yes	yes	Correct	Juniper Berry	honeysuckle	Left	TS: LLRL
2018-08-20	C06D180820B6	Yes	yes	yes	yes	No Response	Juniper Berry	honeysuckle	Left	TS: RLRL
2018-08-20	C06D180820B5	Yes	yes	yes	yes	No Response	Juniper Berry	honeysuckle	Right	discard data - TS: RRRR, no way to disambiguate odor and spatial learning
2018-08-20	C06D180820B7	Yes	yes	yes	yes	No Response	Juniper Berry	honeysuckle	Left	TS: RLLL
2018-08-20	C06D180820B8	Yes	yes	yes	yes	Correct	Juniper Berry	honeysuckle	Left	TS: RRRL
2018-08-20	C06D180820B9	Yes	yes	yes	yes	Correct	Juniper Berry	honeysuckle	Left	TS: RRLL
2018-08-20	C06D180820B10	Yes	yes	yes	yes	No Response	Juniper Berry	honeysuckle	Left	TS: LLLR
2018-08-20	C06D180820B11	Yes	yes	yes	yes	Correct	Juniper Berry	honeysuckle	Right	TS: RLLR
2018-08-21	C06D180821B1	Yes	yes	yes	yes	Correct	Juniper Berry	lily of the valley	Right	TS: RRRL
2018-08-21	C06D180821B2	Yes	yes	yes	yes	No Response	Juniper Berry	lily of the valley	Left	TS: RRLL
2018-08-21	C06D180821B3	Yes	yes	yes	yes	No Response	Juniper Berry	lily of the valley	Right	TS: RRLL
2018-08-21	C06D180821B4	Yes	yes	yes	yes	No Response	Juniper Berry	lily of the valley	Right	TS: LRLR
2018-08-21	C06D180821B5	Yes	yes	yes	yes	Correct	Juniper Berry	lily of the valley	Left	TS: RLLL
2018-08-21	C06D180821B6	Yes	yes	yes	yes	No Response	Juniper Berry	lily of the valley	Left	TS: RLLL
2018-08-21	C06D180821B7	Yes	yes	yes	yes	Correct	Juniper Berry	lily of the valley	Left	TS: LLRL	DISCARD: botched test strip entry, correct entered first, B& was at it before second strip got in
2018-08-21	C06D180821B8	Yes	yes	yes	yes	Correct	Juniper Berry	lily of the valley	Left	TS: RRLL
2018-08-21	C06D180821B9	Yes	yes	yes	yes	Correct	Juniper Berry	lily of the valley	Left	TS: RLLL
2018-08-21	C06D180821B10	Yes	yes	yes	yes	Correct	Juniper Berry	lily of the valley	Left	TS: RLRL
2018-08-21	C06D180821B11	Yes	yes	yes	yes	Correct	Juniper Berry	lily of the valley	Right	TS: RRLL
2018-08-22	C06D180822B2	Yes	yes	yes	yes	No Response	Juniper Berry	JB & HS	Left	TS: RRRL
2018-08-22	C06D180822B1	Yes	yes	yes	yes	No Response	Juniper Berry	JB & HS	Right	TS: LLRR
2018-08-22	C06D180822B3	Yes	yes	yes	yes	Correct	Juniper Berry	JB & HS	Right	TS: LLRR
2018-08-22	C06D180822B4	Yes	yes	yes	yes	Correct	Juniper Berry	JB & HS	Right	TS: LLLR
2018-08-22	C06D180822B5	Yes	yes	yes	yes	Correct	Juniper Berry	JB & HS	Left	TS: LRRR
2018-08-22	C06D180822B6	Yes	yes	yes	yes	Correct	Juniper Berry	JB & HS	Left	TS: LRLR
2018-08-22	C06D180822B7	Yes	yes	yes	yes	Correct	Juniper Berry	JB & HS	Right	TS: LRRL
2018-08-22	C06D180822B8	Yes	yes	yes	yes	Incorrect	Juniper Berry	JB & HS	Right	TS: RLLL
2018-08-22	C06D180822B9	Yes	yes	yes	yes	No Response	Juniper Berry	JB & HS	Right	TS: LRLR
2018-08-22	C06D180822B10	Yes	yes	yes	yes	Correct	Juniper Berry	JB & HS	Right	TS: LLRL
2018-08-22	C06D180822B11	Yes	yes	yes	yes	Incorrect	Juniper Berry	JB & HS	Right	TS: RRLL
2018-08-22	C06D180822B12	Yes	yes	yes	yes	Correct	Juniper Berry	JB & HS	Left	TS: LRLL
2018-08-30	C06D180830B1	Yes	yes	yes	yes	Correct	Juniper Berry	Mineral Oil	Right	TS: RRRL
2018-08-30	C06D180830B2	Yes	yes	yes	yes	Correct	Juniper Berry	Mineral Oil	Right	TS: RRRL	yes, the only two bees that participated today ended up with identical data
2018-08-30	C06D180830B3	Yes	no	Make Choice	Make Choice	Make Choice	Juniper Berry	Mineral Oil	NaN	TS: RL
2018-09-03	C06D180903B1	Yes	yes	yes	yes	Correct	Juniper Berry	lily of the valley	Right	TS: RLRL
2018-09-03	C06D180903B2	Yes	yes	yes	yes	No Response	Juniper Berry	lily of the valley	Right	TS: RLLR
2018-09-03	C06D180903B3	Yes	yes	yes	yes	Make Choice	Juniper Berry	lily of the valley	Right	TS: RLRL *she helfway extended her proboscis after returning to JB strip for third time.Given non complete reponse I am inclined to discard this data point
2018-09-03	C06D180903B4	Yes	yes	yes	yes	Correct	Juniper Berry	lily of the valley	Right	TS: RLRR
2018-09-03	C06D180903B5	Yes	yes	yes	yes	Correct	Juniper Berry	lily of the valley	Left	TS: RRLR
2018-10-17	C07D181017B1	Yes	yes	yes	yes	Correct	Juniper Berry	Mineral Oil	Right	TS: LRLL
2018-10-17	C07D181017B2	Yes	yes	yes	yes	No Response	Juniper Berry	Mineral Oil	Right	TS: LRRL
2018-10-17	C07D181017B3	Yes	yes	yes	yes	No Response	Juniper Berry	Mineral Oil	Left	TS: RLLR
2018-10-17	C07D181017B4	Yes	yes	yes	yes	Incorrect	Juniper Berry	Mineral Oil	Right	TS: RLLR
2018-10-17	C07D181017B5	Yes	yes	yes	yes	Correct	Juniper Berry	Mineral Oil	Right	TS: RRLL
2018-10-24	C07D181024B1	Yes	yes	yes	yes	Correct	Juniper Berry	Mineral Oil	Left	TS: R,L,L,R
2018-10-24	C07D181024B2	Yes	yes	yes	yes	Correct	Juniper Berry	Mineral Oil	Right	TS: L,R,R,R
2018-11-14	C08D181114B1	Yes	yes	yes	yes	No Response	Juniper Berry	JB & HS	Left	TS: RLRL
2018-11-14	C08D181114B2	Yes	yes	yes	yes	No Response	Juniper Berry	JB & HS	Left	TS: LLRR
2018-11-14	C08D181114B3	Yes	yes	no	Make Choice	Make Choice	Juniper Berry	NaN	NaN	TS: LLL
2018-11-14	C08D181114B4	Yes	yes	yes	no	Make Choice	Juniper Berry	NaN	NaN	TS: LLLR
2018-11-26	C08D181126B01	Yes	yes	yes	yes	No Response	Juniper Berry	Juniper Berry	Left	TS: RRRL
2018-11-26	C08S181126B02	Yes	yes	yes	yes	No Response	Juniper Berry	Juniper Berry	Right	TS: RLRL
2018-11-26	C08D181126B03	Yes	yes	yes	yes	Incorrect	Juniper Berry	Juniper Berry	Right	TS: LRLL
2018-11-28	C08D181128B1	Yes	yes	yes	no	Make Choice	Juniper Berry	NaN	NaN	ts: rrlr
2018-11-28	C08D181128B2	Yes	yes	yes	yes	No Response	Juniper Berry	Juniper Berry	Right	TS: RRRL
2018-11-28	C08D181128B3	Yes	yes	yes	no	Make Choice	Juniper Berry	NaN	NaN	TS: LLRL
2018-11-28	C08D181128B4	Yes	yes	yes	yes	Correct	Juniper Berry	Juniper Berry	Right	TS: LRLL
2018-12-01	C08D181128B1	Yes	yes	yes	no	Make Choice	Juniper Berry	Juniper Berry	NaN	TS:RLL
2018-12-01	C08D181128B2	Yes	yes	yes	yes	No Response	Juniper Berry	Juniper Berry	Right	TS: LLRR
2018-12-01	C08D181128B3	Yes	yes	yes	yes	No Response	Juniper Berry	Juniper Berry	Left	TS: RRLR
2018-12-01	C08D181128B4	Yes	yes	yes	yes	No Response	Juniper Berry	Juniper Berry	Right	TS: RRLL
2018-12-02	C08D181202B1	Yes	yes	yes	yes	No Response	Juniper Berry	Juniper Berry	NaN	TS: LRRLR
2018-12-02	C08D181202B2	Yes	yes	yes	yes	No Response	Juniper Berry	Juniper Berry	NaN	TS: RRRLR
2018-12-02	C08D181202B3	Yes	yes	yes	yes	Correct	Juniper Berry	Juniper Berry	NaN	TS: LRRLR
2018-12-02	C08D181202B4	Yes	yes	yes	yes	Correct	Juniper Berry	Juniper Berry	NaN	TS: LRLRL
2018-12-02	C08D181202B5	Yes	yes	yes	yes	No Response	Juniper Berry	Juniper Berry	NaN	TS: RLRRR
2019-01-31	C9D190131B1	Yes	yes	yes	yes	No Response	Juniper Berry	3 JB & 1 LoV	Left	TS: LLLR
2019-01-31	C9D190131B2	Yes	yes	yes	no	Make Choice	Juniper Berry	3 JB & 1 LoV	NaN	TS: RRLL
2019-01-31	C9D190131B3	Yes	yes	yes	yes	Correct	Juniper Berry	3 JB & 1 LoV	Right	TS: RLRL
2019-01-31	C9D190131B4	Yes	yes	yes	yes	No Response	Juniper Berry	3 JB & 1 LoV	Left	TS: RRRL
2019-01-31	C9D190131B5	Yes	no	Make Choice	Make Choice	Make Choice	Juniper Berry	3 JB & 1 LoV	NaN	TS: LL
2019-02-02	C9D190202B1	Yes	yes	yes	yes	Correct	Juniper Berry	3 JB & 1 LoV	Right	TS: LRLR
2019-02-02	C9D190202B2	Yes	yes	yes	yes	No Response	Juniper Berry	3 JB & 1 LoV	Right	TS: LRLL
2019-02-02	C9D190202B3	Yes	yes	yes	yes	Correct	Juniper Berry	3 JB & 1 LoV	Right	TS: LRRL
2019-02-02	C9D190202B4	Yes	yes	yes	yes	Correct	Juniper Berry	3 JB & 1 LoV	Right	TS: LRLL
2019-02-02	C9D190202B5	Yes	yes	yes	yes	Correct	Juniper Berry	3 JB & 1 LoV	Right	TS: RLLL
2019-02-02	C9D190202B6	Yes	yes	yes	yes	No Response	Juniper Berry	3 JB & 1 LoV	Right	TS: LRLR
2019-02-02	C9D190202B7	Yes	yes	yes	yes	Correct	Juniper Berry	3 JB & 1 LoV	Left	TS: LRRR
2019-02-02	C9D190202B8	Yes	yes	yes	yes	No Response	Juniper Berry	3 JB & 1 LoV	Right	TS: RLRL
2019-02-02	C9D190202B9	Yes	yes	yes	yes	No Response	Juniper Berry	3 JB & 1 LoV	Right	TS: LRRL
2019-02-02	C9D190202B10	Yes	yes	yes	yes	No Response	Juniper Berry	3 JB & 1 LoV	Left	TS: LRRR
2019-02-04	C9D190202B1	Yes	yes	no	Make Choice	Make Choice	Juniper Berry	3 JB & 1 LoV	NaN	TS:RRL
2019-02-04	C9D190202B2	Yes	yes	yes	yes	Correct	Juniper Berry	3 JB & 1 LoV	Right	TS:RLLL
2019-02-04	C9D190202B3	Yes	yes	yes	yes	Correct	Juniper Berry	3 JB & 1 LoV	Left	TS:LLRR
2019-02-06	C09D190206B1	Yes	yes	yes	yes	No Response	Juniper Berry	LoV & JB	Left	TS: RRLR
2019-02-06	C09D190206B2	Yes	yes	yes	yes	Correct	Juniper Berry	LoV & JB	Left	TS: RLRL
2019-02-06	C09D190206B1	Yes	yes	yes	yes	No Response	Juniper Berry	LoV & JB	Right	TS: RRRL
2019-02-06	C09D190206B2	Yes	yes	yes	yes	Incorrect	Juniper Berry	LoV & JB	Left	TS: RLLR
2019-02-06	C09D190206B3	Yes	yes	yes	yes	No Response	Juniper Berry	LoV & JB	Left	TS: LRLL
2019-02-06	C09D190206B4	Yes	yes	yes	yes	Correct	Juniper Berry	LoV & JB	Left	TS: LRRL
2019-02-07	C9D190207B1	Yes	yes	yes	yes	No Response	Juniper Berry	3 JB & 1 LoV	Left	TS: RRLR
2019-02-07	C9D190207B2	Yes	yes	yes	yes	No Response	Juniper Berry	3 JB & 1 LoV	Left	TS: RLLL
2019-02-07	C9D190207B3	Yes	yes	yes	yes	No Response	Juniper Berry	3 JB & 1 LoV	Left	TS: LLLR
2019-02-07	C9D190207B4	Yes	yes	yes	yes	Correct	Juniper Berry	3 JB & 1 LoV	Right	TS: LLRL
2019-02-07	C9D190207B5	Yes	yes	yes	yes	Correct	Juniper Berry	3 JB & 1 LoV	Right	TS: RLRL
2019-02-07	C9D190207B6	Yes	yes	yes	yes	Correct	Juniper Berry	3 JB & 1 LoV	Left	TS: RRRL
2019-02-12	C09D190212B1	Yes	yes	yes	yes	No Response	Juniper Berry	LoV & JB	Left	TS: LRRL
2019-02-12	C09D190212B2	Yes	yes	yes	yes	No Response	Juniper Berry	LoV & JB	Left	TS: RLRL
2019-02-13	C09D190213B1	Yes	yes	yes	yes	No Response	Juniper Berry	Juniper Berry	Left	TS: LRRL
2019-02-13	C09D190213B2	Yes	yes	yes	yes	No Response	Juniper Berry	Juniper Berry	Left	TS: LLRL
2019-02-13	C09D190213B3	Yes	yes	yes	yes	No Response	Juniper Berry	Juniper Berry	Left	TS: LRRR
2019-02-13	C09D190213B4	Yes	yes	yes	yes	No Response	Juniper Berry	Juniper Berry	Right	TS: LLRR
2019-02-13	C09D190213B5	Yes	yes	yes	yes	Incorrect	Juniper Berry	Juniper Berry	Left	TS: LLRR
2019-02-13	C09D190213B6	Yes	yes	yes	yes	Correct	Juniper Berry	Juniper Berry	Left	TS: LRRL
2019-02-13	C09D190213B7	Yes	yes	yes	yes	Incorrect	Juniper Berry	Juniper Berry	Right	TS: RRLL
2019-02-13	C09D190213B8	Yes	yes	yes	yes	Incorrect	Juniper Berry	Juniper Berry	Left	TS: LRLL
2019-02-14	C09D190214B1	Yes	yes	yes	yes	No Response	Juniper Berry	honeysuckle	Left	TS: LLRL Lights were turned off and the red lights were on for a portion of the experiment.
2019-02-14	C09D190214B3	Yes	yes	yes	yes	Correct	Juniper Berry	honeysuckle	Right	TS: LRRL Lights were turned off and only the red lights were on for a portion of the experiment.
2019-02-14	C09D190214B4	Yes	yes	yes	yes	No Response	Juniper Berry	honeysuckle	Left	TS: LLRR Lights were turned off and only the red lights were on for a portion of the experiment.
2019-02-14	C9D190214B1	Yes	yes	yes	yes	No Response	Juniper Berry	Mineral Oil	Right	TS: LRRL	Red light was on during majority of trial time.
2019-02-14	C9D190214B2	Yes	yes	yes	yes	Correct	Juniper Berry	Mineral Oil	Right	TS: RRLL	Red light was on during majority of trial time.
2019-02-16	C9D190216B1	Yes	yes	yes	yes	Correct	Juniper Berry	Mineral Oil	Right	TS: LLRL
2019-02-16	C9D190216B5	Yes	yes	yes	yes	Incorrect	Juniper Berry	Mineral Oil	Right	TS: RRLL	Note: Bee's proboscis was probing the left-side hole during the test, which might explain her wrong choice.
2019-02-16	C9D190216B1	Yes	yes	yes	no	Make Choice	Juniper Berry	JB & HS	NaN	TS: RRLL
2019-02-16	C9D190216B2	Yes	yes	yes	yes	No Response	Juniper Berry	JB & HS	Left	TS: RRLR
2019-02-16	C9D190216B3	Yes	yes	yes	yes	Correct	Juniper Berry	JB & HS	Right	TS: RRLL
2019-02-16	C9D190216B5	Yes	yes	yes	yes	No Response	Juniper Berry	JB & HS	Right	TS: LLRL
2019-02-16	C9D190216B6	Yes	yes	yes	yes	No Response	Juniper Berry	honeysuckle	Right	TS: LLRL
2019-02-18	C9D190218B1	Yes	yes	yes	yes	No Response	Juniper Berry	JB & HS	Right	TS: RLLR
2019-02-18	C9D190218B1	Yes	yes	yes	yes	No Response	Juniper Berry	honeysuckle	Right	TS: LRRL
2019-02-21	C9D190221B2	Yes	yes	yes	yes	Correct	Juniper Berry	lily of the valley	Right	TS: LLRL
2019-02-21	C9D190221B3	Yes	yes	yes	yes	Correct	Juniper Berry	lily of the valley	Left	TS: RLRL
2019-02-21	C9D190221B4	Yes	yes	yes	yes	Correct	Juniper Berry	lily of the valley	Right	TS: RRLL
2019-02-28	C09D190228B1	Yes	yes	yes	yes	Correct	Juniper Berry	honeysuckle	Left	TS: LLRL
2019-02-28	C09D190228B2	Yes	no	Make Choice	Make Choice	Make Choice	Juniper Berry	honeysuckle	NaN	TS: LL
2019-02-28	C09D190228B3	Yes	yes	yes	yes	No Response	Juniper Berry	honeysuckle	Left	TS: LRLL
2019-02-28	C09D190228B4	Yes	yes	yes	yes	Correct	Juniper Berry	honeysuckle	NaN	TS: LRLL
2019-02-28	C09D190228B5	Yes	yes	yes	no	Make Choice	Juniper Berry	honeysuckle	NaN	TS: LRLR
2019-03-14	C09D190314B1	Yes	yes	yes	yes	No Response	Juniper Berry	honeysuckle	Left	TS: RLRR	Bee flew around overtop of the AO in the test run with proboscis out but never landed.
2019-03-14	C09D190314B2	Yes	yes	yes	yes	No Response	Juniper Berry	honeysuckle	Right	TS: RRLR
2019-03-14	C09D190314B3	Yes	yes	yes	yes	No Response	Juniper Berry	honeysuckle	Right	TS: RLLL
2019-03-14	C09D190314B4	Yes	yes	yes	yes	No Response	Juniper Berry	honeysuckle	Left	TS: LRRL
2019-03-14	C09D190314B5	Yes	yes	yes	yes	No Response	Juniper Berry	honeysuckle	Right	TS: RRRL
2019-03-14	C09D190314B6	Yes	yes	yes	yes	No Response	Juniper Berry	honeysuckle	Left	TS: RRRR
2019-03-21	CO9D190221B01	Yes	yes	yes	yes	Correct	Juniper Berry	honeysuckle	Left	TS: LRLR; Exp: JS
2019-03-21	C09D190221B02	Yes	yes	yes	yes	Correct	Juniper Berry	honeysuckle	Left	TS: LRRR; Exp JS
2019-03-21	C09D190221B03	Yes	yes	yes	yes	Correct	Juniper Berry	honeysuckle	Right	TS: RLRL Exp: JS
2019-05-20	C10D190520B1	Yes	yes	yes	yes	Correct	Juniper Berry	3 JB & 1 LoV	Left	TS: RLLL
2019-05-20	C10D190520B2	Yes	yes	yes	yes	No Response	Juniper Berry	3 JB & 1 LoV	Right	TS: RRLR
2019-05-20	C10D190520B3	Yes	yes	yes	yes	Correct	Juniper Berry	3 JB & 1 LoV	Left	TS: LRLL
2019-05-20	C10D190520B4	Yes	yes	no	Make Choice	Make Choice	Juniper Berry	3 JB & 1 LoV	NaN	TS: LLR
2019-05-20	C10D190520B5	Yes	no	Make Choice	Make Choice	Make Choice	Juniper Berry	3 JB & 1 LoV	NaN	TS: LL
2019-05-20	C10D190520B6	Yes	yes	yes	yes	No Response	Juniper Berry	3 JB & 1 LoV	Left	TS: LLRR
2019-05-22	C10D190522B1	Yes	yes	yes	yes	Correct	Juniper Berry	3 JB & 1 LoV	Right	TS:LRLL; JDHS
2019-05-22	C10D190522B2	Yes	yes	yes	yes	Correct	Juniper Berry	3 JB & 1 LoV	Left	TS: LLLR; JDHS
2019-05-22	C10D190522B3	Yes	yes	yes	yes	No Response	Juniper Berry	3 JB & 1 LoV	Left	TS: LRLL; JDHS
2019-05-22	C10D190522B4	Yes	yes	yes	yes	No Response	Juniper Berry	3 JB & 1 LoV	Right	TS: LLRL; JDHS
2019-05-22	C10D190522B5	Yes	yes	yes	yes	Correct	Juniper Berry	3 JB & 1 LoV	Left	TS: LRLL; JDHS
2019-05-22	C10D190522B6	Yes	yes	yes	yes	Correct	Juniper Berry	3 JB & 1 LoV	Right	TS: RRRL; JDHS
2018-02-07	C01D180207B1	Yes	yes	yes	yes	Correct	lily of the valley	Mineral Oil	NaN
2018-02-07	CxxD180207B2	Yes	yes	yes	yes	Correct	lily of the valley	Mineral Oil	NaN
2018-02-07	CxxD180207B3	Yes	yes	yes	yes	Correct	lily of the valley	Mineral Oil	NaN
2018-02-14	CxxD180214B1	Yes	yes	yes	yes	Correct	lily of the valley	Mineral Oil	NaN
2018-02-14	CxxD180214B2	Yes	yes	yes	yes	Incorrect	lily of the valley	Mineral Oil	NaN
2018-02-14	CxxD180214B3	Yes	yes	yes	yes	Correct	lily of the valley	Mineral Oil	NaN
2018-02-14	CxxD180214B4	Yes	yes	yes	yes	Correct	lily of the valley	Mineral Oil	NaN
2018-02-14	CxxD180214B5	Yes	yes	yes	yes	Correct	lily of the valley	Mineral Oil	NaN
2018-02-16	CxxD180216B1	Yes	yes	yes	yes	No Response	lily of the valley	Mineral Oil	NaN
2018-02-16	CxxD180216B2	Yes	yes	yes	yes	Correct	lily of the valley	Mineral Oil	NaN
2018-02-16	CxxD180216B3	Yes	yes	yes	yes	No Response	lily of the valley	Mineral Oil	NaN
2018-02-16	CxxD180216B4	Yes	yes	yes	yes	Correct	lily of the valley	Mineral Oil	NaN
2018-02-16	CxxD180216B5	Yes	yes	yes	yes	Correct	lily of the valley	Mineral Oil	NaN
2018-02-23	CxxD180223B1	Yes	yes	yes	yes	Correct	lily of the valley	Mineral Oil	NaN
2018-02-23	CxxD180223B2	Yes	yes	yes	yes	Correct	lily of the valley	Mineral Oil	NaN
2018-02-23	CxxD180223B3	Yes	yes	yes	yes	Correct	lily of the valley	Mineral Oil	NaN
2018-02-23	CxxD180223B4	Yes	yes	yes	yes	Correct	lily of the valley	Mineral Oil	NaN
2018-02-23	CxxD180223B5	Yes	yes	yes	yes	No Response	lily of the valley	Mineral Oil	NaN
2018-02-28	CxxD180228B1	Yes	yes	yes	yes	No Response	lily of the valley	Mineral Oil	NaN
2018-02-28	CxxD180228B2	Yes	yes	yes	yes	Correct	lily of the valley	Mineral Oil	NaN
2018-02-28	CxxD180228B3	Yes	yes	yes	yes	Incorrect	lily of the valley	Mineral Oil	NaN
2018-02-28	CxxD180228B4	Yes	yes	yes	yes	Correct	lily of the valley	Mineral Oil	NaN
2018-03-14	C1D180314B1	Yes	yes	yes	yes	Correct	lily of the valley	Mineral Oil	NaN
2018-03-14	C1D180316B2	Yes	yes	yes	yes	Correct	lily of the valley	Mineral Oil	NaN
2018-03-14	C1D180314B3	Yes	yes	yes	yes	Correct	lily of the valley	Mineral Oil	NaN
2018-03-16	C1D180316B1	Yes	yes	yes	yes	Incorrect	lily of the valley	Mineral Oil	NaN
2018-03-16	C1D180316B2	Yes	yes	yes	yes	Incorrect	lily of the valley	Mineral Oil	NaN
2018-03-16	C1D180316B3	Yes	yes	yes	yes	Correct	lily of the valley	Mineral Oil	NaN
2018-04-06	C2D180406B1	Yes	yes	yes	yes	Correct	lily of the valley	LoV & HS	Right	TS: RLRL
2018-04-06	C2D180406B2	Yes	yes	yes	yes	Correct	lily of the valley	LoV & HS	Right	TS: RLRL
2018-04-06	C2D180411B1	Yes	yes	yes	yes	Incorrect	lily of the valley	honeysuckle	Right	right, left, right right
2018-04-11	C2D180411B2	Yes	yes	yes	yes	Correct	lily of the valley	honeysuckle	Right	left right left left
2018-04-11	C2D180411B3	Yes	yes	yes	yes	Incorrect	lily of the valley	honeysuckle	Left	right left left left
2018-04-11	C2D180411B4	Yes	yes	yes	yes	Incorrect	lily of the valley	honeysuckle	Right	right left right right
2018-04-25	C2D180425B1	Yes	yes	yes	yes	No Response	lily of the valley	honeysuckle	Left	right, left, left, right
2018-04-25	C2D180425B2	Yes	yes	yes	yes	No Response	lily of the valley	honeysuckle	Left	right, left, left, right
2018-04-27	C2D180427B1	Yes	yes	yes	yes	Correct	lily of the valley	honeysuckle	Right	left, left, right, right
2018-04-27	C2D180427B2	Yes	yes	yes	yes	Correct	lily of the valley	honeysuckle	Left	right, left, right, left
2018-04-27	C2D180427B3	Yes	yes	yes	yes	No Response	lily of the valley	honeysuckle	Left	right, left, left, left
2018-04-27	C2D180427B4	Yes	yes	yes	yes	Correct	lily of the valley	honeysuckle	Right	Left, right, left, left
2018-04-27	C2D180427B5	Yes	yes	yes	yes	Correct	lily of the valley	honeysuckle	Left	right, right, left, left
2018-05-02	C2D180502B2	Yes	yes	yes	yes	No Response	lily of the valley	honeysuckle	Left	left, right, right, left
2018-05-05	C2D180505B3	Yes	yes	yes	yes	Correct	lily of the valley	honeysuckle	Right	right, right ,left, right
2018-05-05	C2D180505B4	Yes	yes	yes	yes	Correct	lily of the valley	honeysuckle	Left	left, right, right, left
2018-05-05	C2D180505B5	Yes	yes	yes	yes	Correct	lily of the valley	honeysuckle	Left	right, left, right right
2018-05-08	C2D180508B1	Yes	yes	yes	yes	Correct	lily of the valley	LoV & HS	Left	training sides R,L,R,L
2018-05-08	C2D180508B3	Yes	yes	yes	yes	No Response	lily of the valley	LoV & HS	Right	training sides R,L,R,L
2018-05-08	C2D180508B4	Yes	yes	yes	yes	Correct	lily of the valley	LoV & HS	Left	training sides R,L,L,R
2018-05-08	C2D180508B5	Yes	yes	yes	no	No Response	lily of the valley	LoV & HS	Right	training sides R,L,R,L
2018-05-08	C2D180508B2	Yes	yes	yes	yes	Correct	lily of the valley	LoV & HS	Right	training sides: R,R,L,L
2018-05-09	C2D180509B1	Yes	no	yes	yes	No Response	lily of the valley	Mineral Oil	Right	Association sides: R,R,L,L,
2018-05-09	C2D180509B2	Yes	yes	no	yes	No Response	lily of the valley	Mineral Oil	Left	Association sides: R,L,R,R
2018-05-09	C2D180509B3	Yes	yes	yes	yes	No Response	lily of the valley	Mineral Oil	Left	Association sides: L,R,R,L
2018-05-09	C2D180509B4	Yes	yes	yes	yes	No Response	lily of the valley	Mineral Oil	Right	Associating sides: R,R,L,L,
2018-05-09	C2D180509B5	Yes	yes	yes	yes	No Response	lily of the valley	Mineral Oil	Right	Associating sides: L,L,R,R
2018-05-31	C03D180531B1	Yes	yes	yes	yes	No Response	lily of the valley	LoV & HS	Right	training sides RLRL
2018-06-01	C03D180601B1	Yes	yes	yes	yes	No Response	lily of the valley	LoV & HS	Right	training LRLL
2018-06-01	C03180601B2	Yes	yes	yes	yes	No Response	lily of the valley	LoV & HS	Left	TS:LLRR
2018-06-01	C03D180601B3	Yes	yes	yes	yes	No Response	lily of the valley	LoV & HS	Left	TS: LLRR
2018-06-01	C03D180601B4	Yes	yes	yes	yes	Incorrect	lily of the valley	LoV & HS	Right	TS: LRRL
2018-06-01	C03D180601B5	Yes	yes	yes	yes	No Response	lily of the valley	LoV & HS	Right	TS: LLRR
2018-06-01	C03D180601B6	Yes	yes	yes	yes	No Response	lily of the valley	LoV & HS	Right	TS: RLLR
2018-06-01	C03D180601B7	Yes	yes	yes	yes	No Response	lily of the valley	LoV & HS	Right	TS: LRRL
2018-06-01	C03D180601B8	Yes	yes	yes	yes	No Response	lily of the valley	LoV & HS	Left	TS: RRLR
2018-06-01	C03D180601B9	Yes	yes	yes	yes	No Response	lily of the valley	LoV & HS	Left	TS:LLRR
2018-06-04	C03D180604B1	Yes	yes	yes	yes	No Response	lily of the valley	Juniper Berry	Right	TS: LRRR
2018-06-04	C03D180604B2	Yes	yes	yes	yes	Correct	lily of the valley	Juniper Berry	Right	TS: LRRL	PER with antennation of correct strip, didn;t run prob over strip
2018-06-04	C03D180604B3	Yes	yes	yes	yes	Correct	lily of the valley	Juniper Berry	Left	TS: RLRL
2018-06-04	C03D180604B4	Yes	yes	yes	yes	No Response	lily of the valley	Juniper Berry	Right	TS: LLRR
2018-06-04	C03D180604B5	Yes	yes	yes	yes	Correct	lily of the valley	Juniper Berry	Left	TS: LRLR	per w/ antennation, not on strip
2018-06-04	C03D180604B6	Yes	yes	yes	yes	Correct	lily of the valley	Juniper Berry	Left	TS: RRRL
2018-06-04	C03D180604B7	Yes	yes	yes	yes	No Response	lily of the valley	Juniper Berry	Left	TS: LLLR
2018-06-04	C03D180604B8	Yes	yes	yes	yes	No Response	lily of the valley	Juniper Berry	Left	TS: LRRL
2018-06-06	C03D180606B1	Yes	yes	yes	yes	Correct	lily of the valley	Mineral Oil	Left	TS: LRRR
2018-06-06	C03D180606B2	Yes	yes	yes	yes	No Response	lily of the valley	Mineral Oil	Left	TS: LLRL
2018-06-06	C03D180606B3	Yes	yes	yes	yes	No Response	lily of the valley	Mineral Oil	Left	TS: RLRR
2018-06-06	C03D180606B4	Yes	yes	yes	yes	Correct	lily of the valley	Mineral Oil	Right	TS:LRLL
2018-06-06	C03D180606B6	Yes	yes	yes	no	No Response	lily of the valley	Juniper Berry	Right	TS:LLLR
2018-06-06	C03D180606B7	Yes	yes	yes	yes	Incorrect	lily of the valley	Mineral Oil	Right	TS: LLRR
2018-06-06	C03D180606B8	Yes	yes	yes	yes	Correct	lily of the valley	Juniper Berry	Right	TS: LRRRR
2018-06-06	C03D180606B9	Yes	yes	yes	yes	No Response	lily of the valley	Juniper Berry	Right	TS: LLRL
2018-06-06	C03D180606B10	Yes	yes	yes	yes	No Response	lily of the valley	Juniper Berry	Right	TS: LLRL
2018-06-11	C05D180611B1	Yes	yes	yes	yes	Incorrect	lily of the valley	LoV & JB	Left	ts: LLRL	*replaced co strip b/c it didn;t smell like juniper - chuck data
2018-06-11	C05D180611B2	Yes	yes	yes	yes	Incorrect	lily of the valley	LoV & JB	Left	TS: LRRL
2018-06-11	C05D180611	Yes	yes	yes	yes	Correct	lily of the valley	LoV & JB	Left	TS: LLLR
2018-06-11	C04D180611B4	Yes	yes	yes	yes	Correct	lily of the valley	LoV & JB	Left	TS: LLLR	PER upon entennation of strip BUT she did a quick turn when I put strips in and i bumped her antenna with it (which was the "antennation")
2018-06-11	C04D180611B5	Yes	yes	yes	yes	Correct	lily of the valley	LoV & JB	Left	TS: RRRL
2018-06-11	C05D180611B6	Yes	yes	yes	yes	No Response	lily of the valley	LoV & JB	Left	TS: LLLR
2018-06-11	C05D180611B7	Yes	yes	yes	yes	Correct	lily of the valley	LoV & JB	Right	TS: RLRL
2018-06-13	C5D180613B1	Yes	yes	yes	yes	Correct	lily of the valley	Juniper Berry	Left	TS: LRRL
2018-06-13	C05D180613B2	Yes	yes	yes	yes	Correct	lily of the valley	Juniper Berry	Right	TS: LRLL
2018-06-13	C05D180613B3	Yes	yes	yes	yes	No Response	lily of the valley	Juniper Berry	Left	TS: LRLL
2018-06-13	C05D180613B4	Yes	yes	yes	yes	Correct	lily of the valley	Juniper Berry	Right	TS:RRLR
2018-06-18	C05D180618B2	Yes	yes	yes	yes	Correct	lily of the valley	LoV & JB	Left	TS: LLLR
2018-06-18	C05D180618B3	Yes	yes	yes	yes	No Response	lily of the valley	LoV & JB	Left	TS: RLRR
2018-06-18	C05D180618B4	Yes	yes	yes	yes	Incorrect	lily of the valley	LoV & JB	Left	TS: TS: LRLR
2018-06-18	C05D180618	Yes	yes	yes	yes	No Response	lily of the valley	LoV & JB	Right	TS: RLLR
2018-06-18	C05D180616B6	Yes	yes	yes	yes	Incorrect	lily of the valley	LoV & JB	Right	TS: LLRR
2018-06-19	C04D180619B1	Yes	yes	yes	yes	Correct	lily of the valley	LoV & JB	Left	TS: LLLR
2018-06-19	C05D180619B2	Yes	yes	yes	yes	Correct	lily of the valley	LoV & JB	Left	TS: LRRR
2018-06-19	C04D180619B3	Yes	yes	yes	yes	Correct	lily of the valley	LoV & JB	Right	TS: LRRR
2018-06-19	C05D180619B4	Yes	yes	yes	yes	Correct	lily of the valley	LoV & JB	Left	TS: RRRL
2018-06-19	C05D180619B5	Yes	yes	yes	yes	No Response	lily of the valley	LoV & JB	Right	TS: LRLL
2018-06-20	C05D180620B1	Yes	yes	yes	yes	No Response	lily of the valley	honeysuckle	Left	TS: LRLL
2018-06-20	C05D180620B2	Yes	yes	yes	yes	No Response	lily of the valley	honeysuckle	Left	TS: LRRL. Kind of looked like she put out her pronoscis after antennating lov strip, but if it had been a full extension I would have absolutely seen it, so I marked it as NR
2018-06-20	C05D180620B3	Yes	yes	yes	yes	Correct	lily of the valley	honeysuckle	Right	TS: LRRL
2018-07-13	C05D180713B1	Yes	yes	yes	yes	No Response	lily of the valley	3 LoV & 1 JB	Left	Trial Sides: LRRR	Attenated(?) the LoV strip, but never stuck out her proboscis; barely spent any time near the LoV+JB strip.
2018-07-23	C06D180723B1	Yes	yes	yes	yes	Correct	lily of the valley	3 LoV & 1 JB	Right	Training Sides: LLLR
2018-07-23	C06D180723B2	Yes	yes	yes	yes	Correct	lily of the valley	3 LoV & 1 JB	Right	Training Sides: LRLR
2018-07-23	C06D180723B3	Yes	yes	yes	yes	No Response	lily of the valley	3 LoV & 1 JB	Right	Training Sides: LRRL
2018-07-23	C06D180723B4	Yes	yes	yes	yes	Correct	lily of the valley	3 LoV & 1 JB	Right	Training Sides: LLRL
2018-07-24	C05D180724B3	Yes	yes	yes	yes	No Response	lily of the valley	3 LoV & 1 JB	Right	TS: LLLL
2018-07-24	C05D180724B4	Yes	yes	yes	yes	Correct	lily of the valley	3 LoV & 1 JB	Right	TS: RLLR
2018-07-24	C05D180724B5	Yes	yes	yes	yes	Correct	lily of the valley	3 LoV & 1 JB	Left	TS: RRLR
2018-07-24	C05D180724B6	Yes	yes	yes	yes	No Response	lily of the valley	3 LoV & 1 JB	Left	TS: LLLR
2018-07-24	C05D180724B7	Yes	yes	yes	yes	No Response	lily of the valley	3 LoV & 1 JB	Left	TS: LRLR
2018-07-26	C06D180726B1	Yes	yes	yes	yes	No Response	lily of the valley	3 LoV & 1 JB	Right	TS: RLRR
2018-07-26	C06D180726B2	Yes	yes	yes	yes	Correct	lily of the valley	3 LoV & 1 JB	Left	TS: LLRR
2018-07-26	C06D180726B3	Yes	yes	yes	yes	No Response	lily of the valley	3 LoV & 1 JB	Left	TS: LLRR
2018-07-26	C06D180726B4	Yes	yes	yes	yes	No Response	lily of the valley	3 LoV & 1 JB	Right	TS: LLLR
2018-07-26	C06D180726B5	Yes	yes	yes	yes	Correct	lily of the valley	3 LoV & 1 JB	Left	TS: RLLL	bee w/ busted proboscis, rushed strips and w/ p out and ran it across both
2018-07-26	C06D180726	Yes	yes	yes	yes	Correct	lily of the valley	3 LoV & 1 JB	Left	discard, had the unscented end of LoVJB test strip inserted
2018-07-26	C06D180726B7	Yes	yes	yes	yes	No Response	lily of the valley	3 LoV & 1 JB	Right	TS: LLLR
2018-07-26	C06D180726B8	Yes	yes	yes	yes	No Response	lily of the valley	3 LoV & 1 JB	Right	TS: RRLL, 0.75LoV
2018-07-26	C06D180726B9	Yes	yes	yes	yes	Correct	lily of the valley	3 LoV & 1 JB	Right	TS: RLRL; 0.75LoV
2018-07-30	C06D180730B1	Yes	yes	yes	yes	No Response	lily of the valley	3 LoV & 1 JB	Left	TS: RRRL
2018-07-30	C06D180730B2	Yes	yes	yes	yes	Correct	lily of the valley	3 LoV & 1 JB	Right	TS: LRRR
2018-07-30	C06D180730B3	Yes	yes	yes	yes	Correct	lily of the valley	3 LoV & 1 JB	Left	TS: RLLR
2018-07-30	C06B180730B4	Yes	yes	yes	yes	No Response	lily of the valley	3 LoV & 1 JB	Left	TS: RRRL
2018-07-30	C06D180730B5	Yes	yes	yes	yes	Correct	lily of the valley	3 LoV & 1 JB	Right	TS: RLLL
2018-12-05	C08D181208B1	Yes	yes	yes	yes	No Response	lily of the valley	lily of the valley	Left	TS: LLRR
2018-12-05	C08D181208B2	Yes	yes	yes	yes	No Response	lily of the valley	lily of the valley	Left	TS: LRRR
2018-12-05	C08D181208B3	Yes	yes	yes	yes	No Response	lily of the valley	lily of the valley	Left	TS: LRRL
2018-12-05	C08D081208B4	Yes	yes	yes	yes	No Response	lily of the valley	lily of the valley	Right	TS: RLRR
2018-12-05	C08D181208B5	Yes	yes	yes	yes	No Response	lily of the valley	lily of the valley	Right	TS: LRLR
2019-02-07	C09D190206B1	Yes	yes	yes	yes	No Response	lily of the valley	lily of the valley	Left	TS: RRLLL
2019-02-07	C09D190206B2	Yes	yes	yes	yes	No Response	lily of the valley	lily of the valley	Left	TS: RRLL
2019-02-07	C09D190206B6	Yes	yes	no	Make Choice	Make Choice	lily of the valley	lily of the valley	NaN	TS: RLL
2019-02-07	C09D190206B4	Yes	yes	yes	yes	Correct	lily of the valley	lily of the valley	Left	TS: RRLL
2019-02-07	C09D190206B5	Yes	yes	yes	yes	Incorrect	lily of the valley	lily of the valley	Left	TS: LRRR
2019-02-07	C09D190206B3	Yes	yes	yes	yes	Correct	lily of the valley	lily of the valley	Left	TS: RLRL
2019-02-12	C9D190212B3	Yes	yes	yes	yes	Incorrect	lily of the valley	lily of the valley	Left	TS: LLRR
2019-02-12	C9D190212B4	Yes	yes	yes	yes	Correct	lily of the valley	lily of the valley	Left	TS: RRLL
2019-02-12	C09D190212B1	Yes	yes	yes	yes	No Response	lily of the valley	lily of the valley	Left	TS: LRRL
2019-02-12	C09D190212B2	Yes	yes	yes	yes	Correct	lily of the valley	lily of the valley	Right	TS: RRLL
2019-02-13	C09D190213B1	Yes	yes	yes	yes	No Response	lily of the valley	lily of the valley	Left	TS: RRLR
2019-02-13	C09D190213B2	Yes	yes	yes	yes	No Response	lily of the valley	lily of the valley	Left	TS: RLRR
2019-02-13	C09D190213B5	Yes	yes	yes	yes	No Response	lily of the valley	lily of the valley	Right	TS: LLRR
2019-02-25	C09D180225B1	Yes	yes	yes	yes	Correct	lily of the valley	lily of the valley	Left	TS: RRRL
2019-02-25	C09D180225B2	Yes	yes	yes	yes	Incorrect	lily of the valley	lily of the valley	Right	TS: LLRL
2019-02-25	C09D180225B3	Yes	yes	yes	yes	Make Choice	lily of the valley	lily of the valley	NaN	DISCARD - accidentally ran 5 training trials (TS: RLLRL,Y)
2019-04-25	C10D190425B1	Yes	yes	yes	yes	No Response	lily of the valley	lily of the valley	Right	TS:
2019-04-25	C10D190425B2	Yes	yes	yes	yes	No Response	lily of the valley	lily of the valley	Left	TS:
2019-04-25	C10D190425B3	Yes	yes	yes	yes	Incorrect	lily of the valley	lily of the valley	Left	TS:	RRLL
2019-04-25	C10D190425B4	Yes	yes	yes	yes	No Response	lily of the valley	lily of the valley	Left	TS:
2019-05-13	C10D190513B1	Yes	yes	yes	yes	Correct	lily of the valley	Juniper Berry	Right	TS: RLRR
2019-05-13	C10D190513B2	Yes	yes	yes	yes	Correct	lily of the valley	Juniper Berry	Right	TS: LRLR
2019-05-13	C10D190513B3	Yes	yes	yes	yes	Correct	lily of the valley	Juniper Berry	Left	TS: RLRL
2019-05-13	C10D190513B4	Yes	yes	yes	yes	Correct	lily of the valley	Juniper Berry	Left	TS: LLRL
2019-05-13	C10D190513B5	Yes	yes	yes	yes	No Response	lily of the valley	Juniper Berry	Right	TS: LLLR
2019-05-13	C10D190513B6	Yes	yes	yes	yes	Correct	lily of the valley	Juniper Berry	Right	TS: LRRR
2018-05-02	C2D180502B1	Yes	yes	yes	no	Make Choice	Make Choice	NaN	NaN	right, left, left
2018-05-05	C2D180505B1	Yes	no	Make Choice	Make Choice	Make Choice	Make Choice	NaN	NaN	right
2018-05-05	C2D180505B2	Yes	Make Choice	Make Choice	Make Choice	Make Choice	Make Choice	NaN	NaN	left
2018-06-18	C05D180618B1	Yes	yes	yes	no	Make Choice	Make Choice	NaN	NaN	TS: RLRR
2018-06-18	C05D180618B7	Yes	no	no	Make Choice	Make Choice	Make Choice	NaN	NaN	TS: LRR
2018-07-24	C05D180724B1	Yes	yes	no	Make Choice	Make Choice	Make Choice	NaN	NaN	TS: LLR	Trial 3, licked the tube in response to the strip, but never licked the strip.
2018-07-24	C05D180724B2	Yes	yes	yes	Make Choice	Make Choice	Make Choice	NaN	NaN	TS: LRR	Licked tube, not strip
2019-03-21	C09D190221B04	Yes	no	Make Choice	Make Choice	Make Choice	Make Choice	NaN	NaN	TS: LR
2019-02-25	C09D180225B4	Yes	yes	yes	yes	Correct		lily of the valley	Left	DISCARD - test strip kit sugar from lid, bee ran to top of strip where sugar was, then extended proboscis (TS: RLLR)
										data from predictive experiments below
2019-03-14	C9D190214B2	Yes	yes	yes	yes	No Response	cardamom	bergamot	Left	TS: RRRLL
2019-03-14	C9D190214B3	Yes	yes	yes	yes	Correct	cardamom	bergamot	Left	TS: LRLR
2019-03-14	C9D190214B4	Yes	yes	yes	yes	No Response	cardamom	bergamot	Right	TS: LLLR
2019-03-21	C9D190321B2	Yes	yes	yes	yes	No Response	cardamom	bergamot	Right	TS: LRLL
2019-03-21	C9D190321B3	Yes	yes	yes	yes	Correct	cardamom	bergamot	Left	TS: RLRL	Some of the sucrose from the hole in the lid might have gotten into the vial during the test comparison
2019-03-21	C9D190321B5	Yes	yes	yes	yes	No Response	cardamom	bergamot	Right	TS: LLRL
2019-03-21	C9D190321B2	Yes	yes	yes	yes	Correct	cardamom	bergamot	Right	TS: RLLL
2019-03-21	C9D190321B3	Yes	yes	yes	yes	No Response	cardamom	bergamot	Right	TS: LLRL
2019-03-21	C9D190321B5	Yes	yes	yes	yes	Correct	cardamom	bergamot	Right	TS: LRRL
2019-03-21	C9D190321B6	Yes	yes	yes	yes	Incorrect	cardamom	bergamot	Left	TS: RLRR
2019-03-22	C9D190322B1	Yes	yes	yes	yes	Correct	cardamom	Mineral Oil	Right	TS:RLLR
2019-03-22	C9D190322B2	Yes	yes	yes	yes	Correct	cardamom	Mineral Oil	Left	TS:RRLR
2019-03-22	C9D190322B3	Yes	yes	yes	yes	Correct	cardamom	Mineral Oil	Left	TS:LRRR
2019-03-22	C9D190322B4	Yes	yes	yes	yes	Correct	cardamom	Mineral Oil	Left	TS:RLRL
2019-03-22	C9D190322B5	Yes	yes	yes	yes	Incorrect	cardamom	Mineral Oil	Left	TS:LLRR
2019-03-22	C9D190322B6	Yes	yes	yes	yes	Incorrect	cardamom	Mineral Oil	Right	TS:RLRR
2019-03-22	C9D190322B1	Yes	yes	yes	yes	Incorrect	cardamom	bergamot	Right	TS: LLRL
2019-03-22	C9D190322B2	Yes	yes	yes	yes	Correct	cardamom	bergamot	Right	TS: RRLR
2019-03-22	C9D190322B3	Yes	yes	yes	yes	No Response	cardamom	bergamot	Left	TS: RRLR
2019-03-22	C9D190322B4	Yes	yes	yes	yes	No Response	cardamom	bergamot	Left	TS: LRLR
2019-03-22	C9D190322B5	Yes	yes	no	Make Choice	Make Choice	cardamom	bergamot	NaN	TS: RRL
2019-03-22	C9D190322B6	Yes	yes	yes	yes	No Response	cardamom	bergamot	Left	TS: RRLL
2019-03-22	C9D190322B1	Yes	yes	yes	yes	No Response	cardamom	bergamot & cardamom	Right	TS: RRRL
2019-03-22	C9D190322B2	Yes	yes	yes	yes	Correct	cardamom	bergamot & cardamom	Right	TS: LRRL
2019-03-22	C9D190322B3	Yes	yes	yes	yes	No Response	cardamom	bergamot & cardamom	Right	TS: RLLR
2019-03-23	C9D190323B1	Yes	yes	yes	yes	Correct	cardamom	bergamot & cardamom	Right	TS: RLLL
2019-03-23	C9D190323B2	Yes	yes	yes	yes	No Response	cardamom	bergamot & cardamom	Right	TS: LLRL
2019-03-23	C9D190323B	Yes	yes	yes	yes	No Response	cardamom	bergamot & cardamom	Left	TS: LLRL	I am not sure about the test response. As I was inserting the cardamom strip with the CO the bee stuck its probiscus to the correct choice as I was inserting the strip but then went into no response mode.
2019-03-23	C9D190323B3	Yes	yes	yes	yes	No Response	cardamom	bergamot & cardamom	Left	TS: LLLR
2019-03-23	C9D190323B5	Yes	yes	yes	yes	No Response	cardamom	bergamot & cardamom	Left	TS: RRLL
2019-03-23	C9D190323B1	Yes	yes	yes	yes	Correct	cardamom	Mineral Oil	Right	TS:LRLL
2019-03-23	C9D190323B2	Yes	yes	yes	yes	No Response	cardamom	Mineral Oil	Right	TS:RRLR
2019-03-23	C9D190323B3	Yes	yes	yes	yes	Incorrect	cardamom	Mineral Oil	Right	TS:RRLR
2019-03-23	C9D190323B4	Yes	yes	yes	yes	No Response	cardamom	Mineral Oil	Left	TS:LRRR
2019-03-27	C9D190327B1	Yes	yes	yes	yes	Correct	cardamom	bergamot & cardamom	Right	TS: LLRR
2019-03-27	C9D190327B2	Yes	yes	yes	yes	Correct	cardamom	bergamot & cardamom	Left	TS: LLLL
2019-03-27	C9D190327B3	Yes	yes	yes	yes	No Response	cardamom	bergamot & cardamom	Left	TS: RLLR
2019-03-27	C9D190327B4	Yes	yes	yes	yes	Correct	cardamom	bergamot & cardamom	Right	TS: LLLR
2019-03-27	C9D190327B5	Yes	yes	yes	yes	No Response	cardamom	bergamot & cardamom	Right	TS: RRLL
2019-03-29	C10D190329B4	Yes	yes	yes	yes	No Response	cardamom	bergamot & cardamom	Right	TS: LRLR	I spilled EO in the hood, I cleaned it up/changed gloves but I don't know if it was still lingering. Also, some bees were acting weird. Some were responsive some were sickly/on their backs.
2019-03-29	C10D190329B5	Yes	yes	yes	yes	No Response	cardamom	bergamot & cardamom	Left	TS: RRLR
2019-04-06	C10D190406B1	Yes	yes	yes	yes	No Response	cardamom	bergamot & cardamom	Left	TS: RRLL
2019-04-07	C10D190407B1	Yes	yes	yes	yes	No Response	cardamom	bergamot & cardamom	Right	TS: LRLL
2019-04-07	C10D190407B2	Yes	yes	yes	yes	No Response	cardamom	bergamot & cardamom	Left	TS: RRRL
2019-04-07	C10D190407B3	Yes	yes	yes	yes	No Response	cardamom	bergamot & cardamom	Right	TS: RLRL
2019-04-07	C10D190407B4	Yes	yes	yes	yes	No Response	cardamom	bergamot & cardamom	Left	TS: LRRL
2019-04-07	C10D190407B6	Yes	yes	yes	yes	No Response	cardamom	bergamot & cardamom	Left	TS: RLRR
2019-04-11	C10D190411B1	Yes	yes	yes	yes	Incorrect	cardamom	bergamot	Left	TS: LRLR	Bee walked around cardamom the most for the three "chances" moving front to back of the vile but then stuck his proboscis on bergamot rather lackadaisically- think this result was just chance.
2019-04-11	C10D190411B2	Yes	yes	yes	yes	Correct	cardamom	bergamot	Right	TS: RRLL
2019-04-11	C10D190411B3	Yes	yes	yes	yes	Correct	cardamom	bergamot	Left	TS: RRLL
2019-04-11	C10D190411B6	Yes	yes	yes	yes	Correct	cardamom	bergamot	Right	TS: LRLL	this bee was added when I was halfway through testing because the bee that was in its slot did not respond at all. Also, this bee responded very fast in extending its proboscis. I think this is because I put a drop of sucrose in his vile while he was just sitting on the table before incorporating him into the experiment. He responded the fasted with the correct answer in trial 5
2019-04-11	C10D190411B4	Yes	yes	yes	yes	Correct	cardamom	bergamot	Left	TS: RLRL
2019-04-11	C10D190411B5	Yes	yes	yes	yes	No Response	cardamom	bergamot	Right	TS: LLRL	this bee was very confused when presented with the test odor and the associative odor- buzzing and moving wings very rapidly, he walked over both odor strips franticly but did not seem to stop of either one for an extended amount of time.
2019-04-16	C10D190416B2	Yes	yes	yes	yes	No Response	cardamom	bergamot & cardamom	Right	TS: LLRL
2019-04-16	C10D190416B4	Yes	yes	yes	yes	Correct	cardamom	bergamot & cardamom	Right	TS: LRRL
2019-04-22	C10D220416B2	Yes	yes	yes	yes	No Response	cardamom	Mineral Oil	Right	TS:	LRLR	Flew	vigorously	up	and	down	the	length	of	the	tube	throughout	the	trials.	But,	calmed	down	after	Trial	3	Also,	because	it	was	flying	constantly,	some	sucrose	was	sprayed	onto	the	walls	of	the	tube.
2019-04-22	C10D220416B4	Yes	yes	yes	yes	No Response	cardamom	Mineral Oil	Left	TS:	LLLR
2019-04-22	C10D220416B6	Yes	yes	yes	yes	No Response	cardamom	Mineral Oil	Left	TS:	RLLR
2019-04-23	C10D190423B1	Yes	yes	yes	yes	No Response	cardamom	Mineral Oil	Right	TS:	LLLR	The	bees	were	very	feisty	and	vigorously	flew	away	from	the	odor.	Most	of	them	stayed	on	their	backs	and	buzzed	around	in	the	tubes.
2019-05-01	C10D019501B1	Yes	yes	yes	yes	No Response	cardamom	bergamot & cardamom	Right	TS:	LRRR
2019-05-01	C10D019501B3	Yes	yes	yes	yes	No Response	cardamom	bergamot & cardamom	Left	TS:	LLRL
2019-05-01	C10D019501B4	Yes	yes	yes	yes	Correct	cardamom	bergamot & cardamom	Left	TS:	LRLR
2019-05-01	C10D019501B6	Yes	yes	yes	yes	No Response	cardamom	bergamot & cardamom	Left	TS:	RLRL
2019-05-01	C10D019501B1	Yes	yes	yes	yes	No Response	cardamom	Mineral Oil	Left	TS:	RRRL
2019-05-01	C10D019501B2	Yes	yes	yes	yes	Incorrect	cardamom	Mineral Oil	Left	TS:	RRLL
2019-05-01	C10D019501B3	Yes	yes	yes	yes	Correct	cardamom	Mineral Oil	Right	TS:	RRLL
2019-05-01	C10D019501B4	Yes	yes	yes	yes	No Response	cardamom	Mineral Oil	Left	TS:	LRLR
2019-05-01	C10D019501B5	Yes	yes	yes	yes	No Response	cardamom	Mineral Oil	Left	TS:	RRRR
2019-05-01	C10D019501B6	Yes	yes	yes	yes	Correct	cardamom	Mineral Oil	Right	TS:	LRRL
2019-05-01	C10D019501B7	Yes	yes	yes	yes	No Response	cardamom	Mineral Oil	Left	TS:	LRRL
2019-05-02	C10D190502B1	Yes	yes	yes	yes	No Response	cardamom	bergamot & cardamom	Right	TS:	LLLR
2019-05-14	C10D190514B1	Yes	yes	yes	yes	No Response	cardamom	Mineral Oil	Right	TS: LRRL
2019-05-14	C10D190514B2	Yes	no	no	no	Make Choice	cardamom	Mineral Oil	NaN	TS: LR
2019-05-14	C10D190514B3	Yes	yes	yes	yes	Correct	cardamom	Mineral Oil	Left	TS: LRLR
2019-05-14	C10D190514B4	Yes	yes	yes	yes	Correct	cardamom	Mineral Oil	Left	TS: LRRL
2019-05-14	C10D190514B5	Yes	yes	yes	yes	No Response	cardamom	Mineral Oil	Right	TS: RLRR
2019-05-14	C10D190514B6	Yes	yes	yes	yes	Correct	cardamom	Mineral Oil	Right	TS: LLLL
2019-05-14	C10D190514B1	Yes	yes	yes	no	Make Choice	cardamom	bergamot	NaN	TS: LRRR
2019-05-14	C10D190514B2	Yes	yes	yes	yes	No Response	cardamom	bergamot	Left	TS: LLRL	all responses on second rig are NR, filter out
2019-05-14	C10D190514B3	Yes	yes	yes	yes	No Response	cardamom	bergamot	Left	TS: RLRL	When presented with both scents, the bee would just run away from both test strips.
2019-05-15	C10D190515B1	Yes	yes	yes	yes	No Response	cardamom	Mineral Oil	Right	TS: LLLL
2019-05-15	C10D190515B2	Yes	yes	yes	yes	Correct	cardamom	Mineral Oil	Right	TS: LLLR
2019-05-15	C10D190515B3	Yes	yes	yes	yes	Correct	cardamom	Mineral Oil	Left	TS: RLLR
2019-05-15	C10D190515B4	Yes	yes	yes	yes	No Response	cardamom	Mineral Oil	Right	TS: LRRL
2019-05-15	C10D190515B5	Yes	yes	yes	yes	Correct	cardamom	Mineral Oil	Right	TS: RRRL
2019-05-15	C10D190515B6	Yes	yes	yes	yes	No Response	cardamom	Mineral Oil	Right	TS: LLLR
2019-05-15	C10D190515B7	Yes	yes	yes	yes	Correct	cardamom	Mineral Oil	Right	TS: LRRR
2019-05-15	C10D190515B8	Yes	yes	yes	yes	Correct	cardamom	Mineral Oil	Left	TS: LRRL
2019-05-15	C10D190515B1	Yes	yes	yes	yes	Correct	cardamom	bergamot	Right	TS: LLRR
2019-05-15	C10D190515B1	Yes	yes	yes	yes	Correct	cardamom	bergamot	Left	TS: LRRL
2019-05-20	C10D190520B1	Yes	yes	yes	yes	No Response	cardamom	bergamot	Right	TS: RLRR
2019-05-20	C10D190520B2	Yes	yes	yes	yes	No Response	cardamom	bergamot	Left	TS: RLLR
2019-05-20	C10D190520B3	Yes	yes	yes	yes	Correct	cardamom	bergamot	Left	TS: LLRL
2019-05-20	C10D190520B4	Yes	yes	yes	yes	No Response	cardamom	bergamot	Left	TS: LRLR
2019-05-20	C10D190520B5	Yes	yes	yes	yes	No Response	cardamom	bergamot	Right	TS: RRRL
2019-05-20	C10D190520B6	Yes	yes	yes	yes	Correct	cardamom	bergamot	Right	TS: RRRR
2019-05-20	C10D190520B7	Yes	yes	yes	yes	Correct	cardamom	bergamot	Right	TS: LLRL
2019-05-22	C10D190522B1	Yes	yes	yes	yes	Correct	cardamom	bergamot	Left	TS: LLRR
2019-05-22	C10D190522B2	Yes	yes	yes	yes	No Response	cardamom	bergamot	Left	TS: RRRR
2019-05-22	C10D190522B3	Yes	yes	yes	yes	No Response	cardamom	bergamot	Right	TS: RLRR
2019-05-22	C10D190522B4	Yes	yes	yes	yes	Correct	cardamom	bergamot	Left	TS: RLRL
2019-05-22	C10D190522B5	Yes	yes	yes	yes	Correct	cardamom	bergamot	Left	TS: LLLL
2019-05-22	C10D190522B6	Yes	yes	yes	yes	Correct	cardamom	bergamot	Left	TS: RRRL
2019-05-22	C10D190522B7	Yes	yes	yes	yes	Correct	cardamom	bergamot	Right	TS: RLLR
2019-05-22	C10D190522B8	Yes	yes	yes	yes	No Response	cardamom	bergamot	Right	TS: RRLR

## Sheet: filtered and coded FMPER data
Codes for Data Below:
	code	meaning
	-1	incorrect
	0	no choice
	1	correct
	LoV	lily of the valley
	HS	honeysuckle
	JB	juniper berry
	LoVHS	1 lily of the valley: 1 honeysuckle blend
	LoVJB	1 lily of the valley: 1 juniper berry blend
	LoV3JB1	3 lily of the valley: 1 juniper berry blend
	JBHS	1 juniper berry: 1 honeysuckle blend
	JBLoV	1 juniper berry: 1 lily of the valley blend
	JB3LoV1	3 juniper berry: 1 lily of the valley blend
bee	colony	testTrial	assocodor	compodor	AOside
C9D190321B6	9	-1	Crd	Brg	Left
C9D190322B1	9	-1	Crd	Brg	Right
C10D190411B1	10	-1	Crd	Brg	Left
C9D190214B2	9	0	Crd	Brg	Left
C9D190214B4	9	0	Crd	Brg	Right
C9D190321B2	9	0	Crd	Brg	Right
C9D190321B5	9	0	Crd	Brg	Right
C9D190321B3	9	0	Crd	Brg	Right
C9D190322B3	9	0	Crd	Brg	Left
C9D190322B4	9	0	Crd	Brg	Left
C9D190322B6	9	0	Crd	Brg	Left
C10D190411B5	10	0	Crd	Brg	Right
C10D190520B1	10	0	Crd	Brg	Right
C10D190520B2	10	0	Crd	Brg	Left
C10D190520B4	10	0	Crd	Brg	Left
C10D190520B5	10	0	Crd	Brg	Right
C10D190522B2	10	0	Crd	Brg	Left
C10D190522B3	10	0	Crd	Brg	Right
C10D190522B8	10	0	Crd	Brg	Right
C9D190214B3	9	1	Crd	Brg	Left
C9D190321B2	9	1	Crd	Brg	Right
C9D190321B5	9	1	Crd	Brg	Right
C9D190322B2	9	1	Crd	Brg	Right
C10D190411B2	10	1	Crd	Brg	Right
C10D190411B3	10	1	Crd	Brg	Left
C10D190411B6	10	1	Crd	Brg	Right
C10D190411B4	10	1	Crd	Brg	Left
C10D190515B1	10	1	Crd	Brg	Right
C10D190515B1	10	1	Crd	Brg	Left
C10D190520B3	10	1	Crd	Brg	Left
C10D190520B6	10	1	Crd	Brg	Right
C10D190520B7	10	1	Crd	Brg	Right
C10D190522B1	10	1	Crd	Brg	Left
C10D190522B4	10	1	Crd	Brg	Left
C10D190522B5	10	1	Crd	Brg	Left
C10D190522B6	10	1	Crd	Brg	Left
C10D190522B7	10	1	Crd	Brg	Right
C9D190322B1	9	0	Crd	BrgCrd	Right
C9D190322B3	9	0	Crd	BrgCrd	Right
C9D190323B2	9	0	Crd	BrgCrd	Right
C9D190323B3	9	0	Crd	BrgCrd	Left
C9D190323B5	9	0	Crd	BrgCrd	Left
C9D190327B3	9	0	Crd	BrgCrd	Left
C9D190327B5	9	0	Crd	BrgCrd	Right
C10D190416B2	10	0	Crd	BrgCrd	Right
C10D019501B1	10	0	Crd	BrgCrd	Right
C10D019501B3	10	0	Crd	BrgCrd	Left
C10D019501B6	10	0	Crd	BrgCrd	Left
C9D190322B2	9	1	Crd	BrgCrd	Right
C9D190323B1	9	1	Crd	BrgCrd	Right
C9D190327B1	9	1	Crd	BrgCrd	Right
C9D190327B2	9	1	Crd	BrgCrd	Left
C9D190327B4	9	1	Crd	BrgCrd	Right
C10D190416B4	10	1	Crd	BrgCrd	Right
C10D019501B4	10	1	Crd	BrgCrd	Left
C9D190322B5	9	-1	Crd	MO	Left
C9D190322B6	9	-1	Crd	MO	Right
C9D190323B3	9	-1	Crd	MO	Right
C10D019501B2	10	-1	Crd	MO	Left
C9D190323B2	9	0	Crd	MO	Right
C9D190323B4	9	0	Crd	MO	Left
C10D019501B1	10	0	Crd	MO	Left
C10D019501B4	10	0	Crd	MO	Left
C10D019501B5	10	0	Crd	MO	Left
C10D019501B7	10	0	Crd	MO	Left
C10D190514B1	10	0	Crd	MO	Right
C10D190514B5	10	0	Crd	MO	Right
C10D190515B1	10	0	Crd	MO	Right
C10D190515B4	10	0	Crd	MO	Right
C10D190515B6	10	0	Crd	MO	Right
C9D190322B1	9	1	Crd	MO	Right
C9D190322B2	9	1	Crd	MO	Left
C9D190322B3	9	1	Crd	MO	Left
C9D190322B4	9	1	Crd	MO	Left
C9D190323B1	9	1	Crd	MO	Right
C10D019501B3	10	1	Crd	MO	Right
C10D019501B6	10	1	Crd	MO	Right
C10D190514B3	10	1	Crd	MO	Left
C10D190514B4	10	1	Crd	MO	Left
C10D190514B6	10	1	Crd	MO	Right
C10D190515B2	10	1	Crd	MO	Right
C10D190515B3	10	1	Crd	MO	Left
C10D190515B5	10	1	Crd	MO	Right
C10D190515B7	10	1	Crd	MO	Right
C10D190515B8	10	1	Crd	MO	Left
C06D180820B2	6	0	JB	HS	Left
C06D180820B6	6	0	JB	HS	Left
C06D180820B7	6	0	JB	HS	Left
C06D180820B10	6	0	JB	HS	Left
C9D190216B6	9	0	JB	HS	Right
C09D190228B3	9	0	JB	HS	Left
C06180820B1	6	1	JB	HS	Left
C06D180820B3	6	1	JB	HS	Left
C06D180820B4	6	1	JB	HS	Left
C06D180820B8	6	1	JB	HS	Left
C06D180820B9	6	1	JB	HS	Left
C06D180820B11	6	1	JB	HS	Right
C09D190228B1	9	1	JB	HS	Left
C09D190228B4	9	1	JB	HS	NaN
CO9D190221B01	9	1	JB	HS	Left
C09D190221B02	9	1	JB	HS	Left
C09D190221B03	9	1	JB	HS	Right
C08D181126B03	8	-1	JB	JB	Right
C09D190213B5	9	-1	JB	JB	Left
C09D190213B7	9	-1	JB	JB	Right
C09D190213B8	9	-1	JB	JB	Left
C08D181126B01	8	0	JB	JB	Left
C08S181126B02	8	0	JB	JB	Right
C08D181128B2	8	0	JB	JB	Right
C08D181202B1	8	0	JB	JB	NaN
C08D181202B2	8	0	JB	JB	NaN
C08D181202B5	8	0	JB	JB	NaN
C09D190213B1	9	0	JB	JB	Left
C09D190213B2	9	0	JB	JB	Left
C09D190213B3	9	0	JB	JB	Left
C09D190213B4	9	0	JB	JB	Right
C08D181128B4	8	1	JB	JB	Right
C08D181202B3	8	1	JB	JB	NaN
C08D181202B4	8	1	JB	JB	NaN
C09D190213B6	9	1	JB	JB	Left
C9D190131B1	9	0	JB	JB3LoV1	Left
C9D190131B4	9	0	JB	JB3LoV1	Left
C9D190202B2	9	0	JB	JB3LoV1	Right
C9D190202B6	9	0	JB	JB3LoV1	Right
C9D190202B8	9	0	JB	JB3LoV1	Right
C9D190202B9	9	0	JB	JB3LoV1	Right
C9D190202B10	9	0	JB	JB3LoV1	Left
C9D190207B1	9	0	JB	JB3LoV1	Left
C9D190207B2	9	0	JB	JB3LoV1	Left
C9D190207B3	9	0	JB	JB3LoV1	Left
C10D190520B2	10	0	JB	JB3LoV1	Right
C10D190522B3	10	0	JB	JB3LoV1	Left
C10D190522B4	10	0	JB	JB3LoV1	Right
C9D190131B3	9	1	JB	JB3LoV1	Right
C9D190202B1	9	1	JB	JB3LoV1	Right
C9D190202B3	9	1	JB	JB3LoV1	Right
C9D190202B4	9	1	JB	JB3LoV1	Right
C9D190202B5	9	1	JB	JB3LoV1	Right
C9D190202B7	9	1	JB	JB3LoV1	Left
C9D190202B2	9	1	JB	JB3LoV1	Right
C9D190202B3	9	1	JB	JB3LoV1	Left
C9D190207B4	9	1	JB	JB3LoV1	Right
C9D190207B5	9	1	JB	JB3LoV1	Right
C9D190207B6	9	1	JB	JB3LoV1	Left
C10D190520B1	10	1	JB	JB3LoV1	Left
C10D190520B3	10	1	JB	JB3LoV1	Left
C10D190522B1	10	1	JB	JB3LoV1	Right
C10D190522B2	10	1	JB	JB3LoV1	Left
C10D190522B5	10	1	JB	JB3LoV1	Left
C10D190522B6	10	1	JB	JB3LoV1	Right
C06D180822B8	6	-1	JB	JBHS	Right
C06D180822B11	6	-1	JB	JBHS	Right
C06D180822B2	6	0	JB	JBHS	Left
C06D180822B1	6	0	JB	JBHS	Right
C06D180822B9	6	0	JB	JBHS	Right
C9D190216B2	9	0	JB	JBHS	Left
C9D190216B5	9	0	JB	JBHS	Right
C06D180822B3	6	1	JB	JBHS	Right
C06D180822B4	6	1	JB	JBHS	Right
C06D180822B5	6	1	JB	JBHS	Left
C06D180822B6	6	1	JB	JBHS	Left
C06D180822B7	6	1	JB	JBHS	Right
C06D180822B10	6	1	JB	JBHS	Right
C06D180822B12	6	1	JB	JBHS	Left
C9D190216B3	9	1	JB	JBHS	Right
C06D180821B2	6	0	JB	LoV	Left
C06D180821B3	6	0	JB	LoV	Right
C06D180821B4	6	0	JB	LoV	Right
C06D180821B6	6	0	JB	LoV	Left
C06D180903B2	6	0	JB	LoV	Right
C06D180821B1	6	1	JB	LoV	Right
C06D180821B5	6	1	JB	LoV	Left
C06D180821B8	6	1	JB	LoV	Left
C06D180821B9	6	1	JB	LoV	Left
C06D180821B10	6	1	JB	LoV	Left
C06D180821B11	6	1	JB	LoV	Right
C06D180903B1	6	1	JB	LoV	Right
C06D180903B4	6	1	JB	LoV	Right
C06D180903B5	6	1	JB	LoV	Left
C9D190221B2	9	1	JB	LoV	Right
C9D190221B3	9	1	JB	LoV	Left
C9D190221B4	9	1	JB	LoV	Right
C06D180808B1	6	-1	JB	LoVJB	Right
C06D180808B8	6	-1	JB	LoVJB	Left
C09D190206B2	9	-1	JB	LoVJB	Left
C06D180808B2	6	0	JB	LoVJB	Right
C06D180808B6	6	0	JB	LoVJB	Right
C06D180808B7	6	0	JB	LoVJB	Left
C06D180808B9	6	0	JB	LoVJB	Left
C09D190206B1	9	0	JB	LoVJB	Left
C09D190206B1	9	0	JB	LoVJB	Right
C09D190206B3	9	0	JB	LoVJB	Left
C06D180808B3	6	1	JB	LoVJB	Right
C06D180808B4	6	1	JB	LoVJB	Right
C06D180808B5	6	1	JB	LoVJB	Right
C09D190206B2	9	1	JB	LoVJB	Left
C09D190206B4	9	1	JB	LoVJB	Left
C06D180806B10	6	-1	JB	MO	Left
C07D181017B4	7	-1	JB	MO	Right
C9D190216B5	9	-1	JB	MO	Right
C06D180806B5	6	0	JB	MO	Left
C07D181017B2	7	0	JB	MO	Right
C07D181017B3	7	0	JB	MO	Left
C06D180806B1	6	1	JB	MO	Left
C06D180806B2	6	1	JB	MO	Right
C06180806B3	6	1	JB	MO	Right
C06D180806B4	6	1	JB	MO	Left
C06D180806B6	6	1	JB	MO	Right
C06D180806B7	6	1	JB	MO	Left
C06D180806B8	6	1	JB	MO	Right
C06D180806B9	6	1	JB	MO	Right
C06D180830B1	6	1	JB	MO	Right
C06D180830B2	6	1	JB	MO	Right
C07D181017B1	7	1	JB	MO	Right
C07D181017B5	7	1	JB	MO	Right
C07D181024B1	7	1	JB	MO	Left
C07D181024B2	7	1	JB	MO	Right
C9D190216B1	9	1	JB	MO	Right
C2D180411B1	2	-1	LoV	HS	Right
C2D180411B3	2	-1	LoV	HS	Left
C2D180411B4	2	-1	LoV	HS	Right
C2D180427B3	2	0	LoV	HS	Left
C05D180620B1	5	0	LoV	HS	Left
C05D180620B2	5	0	LoV	HS	Left
C2D180411B2	2	1	LoV	HS	Right
C2D180427B1	2	1	LoV	HS	Right
C2D180427B2	2	1	LoV	HS	Left
C2D180427B4	2	1	LoV	HS	Right
C2D180427B5	2	1	LoV	HS	Left
C2D180505B3	2	1	LoV	HS	Right
C2D180505B4	2	1	LoV	HS	Left
C2D180505B5	2	1	LoV	HS	Left
C05D180620B3	5	1	LoV	HS	Right
C03D180604B1	3	0	LoV	JB	Right
C03D180604B4	3	0	LoV	JB	Right
C03D180604B7	3	0	LoV	JB	Left
C03D180604B8	3	0	LoV	JB	Left
C03D180606B9	3	0	LoV	JB	Right
C03D180606B10	3	0	LoV	JB	Right
C05D180613B3	5	0	LoV	JB	Left
C10D190513B5	10	0	LoV	JB	Right
C03D180604B2	3	1	LoV	JB	Right
C03D180604B3	3	1	LoV	JB	Left
C03D180604B5	3	1	LoV	JB	Left
C03D180604B6	3	1	LoV	JB	Left
C03D180606B8	3	1	LoV	JB	Right
C5D180613B1	5	1	LoV	JB	Left
C05D180613B2	5	1	LoV	JB	Right
C05D180613B4	5	1	LoV	JB	Right
C10D190513B1	10	1	LoV	JB	Right
C10D190513B2	10	1	LoV	JB	Right
C10D190513B3	10	1	LoV	JB	Left
C10D190513B4	10	1	LoV	JB	Left
C10D190513B6	10	1	LoV	JB	Right
C09D190206B5	9	-1	LoV	LoV	Left
C9D190212B3	9	-1	LoV	LoV	Left
C10D190425B3	10	-1	LoV	LoV	Left
C09D180225B2	9	-1	LoV	LoV	Right
C09D190206B1	9	0	LoV	LoV	Left
C09D190206B2	9	0	LoV	LoV	Left
C09D190212B1	9	0	LoV	LoV	Left
C09D190213B1	9	0	LoV	LoV	Left
C09D190213B2	9	0	LoV	LoV	Left
C09D190213B5	9	0	LoV	LoV	Right
C10D190425B1	10	0	LoV	LoV	Right
C10D190425B2	10	0	LoV	LoV	Left
C10D190425B4	10	0	LoV	LoV	Left
C09D190206B4	9	1	LoV	LoV	Left	x
C09D190206B3	9	1	LoV	LoV	Left	x
C9D190212B4	9	1	LoV	LoV	Left	x
C09D190212B2	9	1	LoV	LoV	Right
C09D180225B1	9	1	LoV	LoV	Left
C06D180723B3	6	0	LoV	LoV3JB1	Right
C05D180724B3	5	0	LoV	LoV3JB1	Right
C05D180724B6	5	0	LoV	LoV3JB1	Left
C05D180724B7	5	0	LoV	LoV3JB1	Left
C06D180726B1	6	0	LoV	LoV3JB1	Right
C06D180726B3	6	0	LoV	LoV3JB1	Left
C06D180726B4	6	0	LoV	LoV3JB1	Right
C06D180726B7	6	0	LoV	LoV3JB1	Right
C06D180726B8	6	0	LoV	LoV3JB1	Right
C06D180730B1	6	0	LoV	LoV3JB1	Left
C06B180730B4	6	0	LoV	LoV3JB1	Left
C06D180723B1	6	1	LoV	LoV3JB1	Right
C06D180723B2	6	1	LoV	LoV3JB1	Right
C06D180723B4	6	1	LoV	LoV3JB1	Right
C05D180724B4	5	1	LoV	LoV3JB1	Right
C05D180724B5	5	1	LoV	LoV3JB1	Left
C06D180726B2	6	1	LoV	LoV3JB1	Left
C06D180726B9	6	1	LoV	LoV3JB1	Right
C06D180730B2	6	1	LoV	LoV3JB1	Right
C06D180730B3	6	1	LoV	LoV3JB1	Left
C06D180730B5	6	1	LoV	LoV3JB1	Right
C03D180601B4	3	-1	LoV	LoVHS	Right
C2D180508B3	2	0	LoV	LoVHS	Right
C03D180601B1	3	0	LoV	LoVHS	Right
C03180601B2	3	0	LoV	LoVHS	Left
C03D180601B3	3	0	LoV	LoVHS	Left
C03D180601B5	3	0	LoV	LoVHS	Right
C03D180601B6	3	0	LoV	LoVHS	Right
C03D180601B7	3	0	LoV	LoVHS	Right
C03D180601B8	3	0	LoV	LoVHS	Left
C03D180601B9	3	0	LoV	LoVHS	Left
C2D180406B1	2	1	LoV	LoVHS	Right
C2D180406B2	2	1	LoV	LoVHS	Right
C2D180508B1	2	1	LoV	LoVHS	Left
C2D180508B4	2	1	LoV	LoVHS	Left
C2D180508B2	2	1	LoV	LoVHS	Right
C05D180611B2	5	-1	LoV	LoVJB	Left
C05D180618B4	5	-1	LoV	LoVJB	Left
C05D180616B6	5	-1	LoV	LoVJB	Right
C05D180611B6	5	0	LoV	LoVJB	Left
C05D180618B3	5	0	LoV	LoVJB	Left
C05D180618	5	0	LoV	LoVJB	Right
C05D180619B5	5	0	LoV	LoVJB	Right
C05D180611	5	1	LoV	LoVJB	Left
C04D180611B4	5	1	LoV	LoVJB	Left
C04D180611B5	5	1	LoV	LoVJB	Left
C05D180611B7	5	1	LoV	LoVJB	Right
C05D180618B2	5	1	LoV	LoVJB	Left
C04D180619B1	4	1	LoV	LoVJB	Left
C05D180619B2	5	1	LoV	LoVJB	Left
C04D180619B3	4	1	LoV	LoVJB	Right
C05D180619B4	5	1	LoV	LoVJB	Left
CxxD180214B2	nan	-1	LoV	MO	NaN
CxxD180228B3	nan	-1	LoV	MO	NaN
C1D180316B1	1	-1	LoV	MO	NaN
C1D180316B2	1	-1	LoV	MO	NaN
C03D180606B7	3	-1	LoV	MO	Right
CxxD180216B1	nan	0	LoV	MO	NaN
CxxD180216B3	nan	0	LoV	MO	NaN
CxxD180223B5	nan	0	LoV	MO	NaN
CxxD180228B1	nan	0	LoV	MO	NaN
C03D180606B2	3	0	LoV	MO	Left
C03D180606B3	3	0	LoV	MO	Left
C01D180207B1	1	1	LoV	MO	NaN
CxxD180207B2	nan	1	LoV	MO	NaN
CxxD180207B3	nan	1	LoV	MO	NaN
CxxD180214B1	nan	1	LoV	MO	NaN
CxxD180214B3	nan	1	LoV	MO	NaN
CxxD180214B4	nan	1	LoV	MO	NaN
CxxD180214B5	nan	1	LoV	MO	NaN
CxxD180216B2	nan	1	LoV	MO	NaN
CxxD180216B4	nan	1	LoV	MO	NaN
CxxD180216B5	nan	1	LoV	MO	NaN
CxxD180223B1	nan	1	LoV	MO	NaN
CxxD180223B2	nan	1	LoV	MO	NaN
CxxD180223B3	nan	1	LoV	MO	NaN
CxxD180223B4	nan	1	LoV	MO	NaN
CxxD180228B2	nan	1	LoV	MO	NaN
CxxD180228B4	nan	1	LoV	MO	NaN
C1D180314B1	1	1	LoV	MO	NaN
C1D180316B2	1	1	LoV	MO	NaN
C1D180314B3	1	1	LoV	MO	NaN
C1D180316B3	1	1	LoV	MO	NaN
C03D180606B1	3	1	LoV	MO	Left
C03D180606B4	3	1	LoV	MO	Right
